# Supplementary material for: CRISPR-based screening identifies XPO7 as a positive regulator of senescence
Source: Protein Cell. 2023 Mar 10;14(8):623–8. doi: 10.1093/procel/pwad012 (PMC10392025; doi:10.1093/procel/pwad012)
Supplement: pwad012_suppl_Supplementary_Table_S1 [file pwad012_suppl_supplementary_table_s1.xlsx]

## Sheet: CRISPR-Cas9 screen in RS hMSC
Table S1. Gene rank of CRISPR/Cas9-based LOF screening and differentially expressed genes (DEGs) in RANBP16-/- hMSCs.
Gene rank of CRISPR/Cas9-based LOF screening in RS hMSCs at 36 days.
Gene	Positive|rank
RANBP16	1
NUP214	2
RANBP17	3
NTC-4	4
DDX19B	5
TNPO1	6
SEH1L	7
NUP98	8
NTC-9	9
NTC-6	10
NUP133	11
NTC-3	12
KPNA1	13
NUP188	14
KPNA6	15
RANBP6	16
NTC-1	17
AAAS	18
NUP35	19
NTC-5	20
IPO4	21
KPNA7	22
NTC-10	23
Pom121	24
NTC-2	25
NUP43	26
KPNA5	27
XPO4	28
RANGAP1	29
NTC-8	30
RANBP2	31
NUP210	32
KPNA2	33
IPO13	34
TNPO2	35
XPOT	36
NUP205	37
IPO8	38
XPO6	39
TPR	40
KPNA4	41
NTC-7	42
XPO2	43
ELYS	44
RCC1	45
NUP153	46
IPO11	47
NDC1	48
NUP160	49
RANGRF	50
RANBP3	51
IPO7	52
RANBP1	53
NUTF2	54
RAN	55
NUP107	56
TNPO3	57
RAE1	58
NUP50	59
NUP85	60
NUP93	61
KPNA3	62
IPO5	63
NUP88	64
SEC13	65
NUPL1	66
XPO5	67
NUP62	68
NUP54	69
IPO9	70
NUPL2	71
GLE1	72
KPNB1	73
NUP37	74
NUP155	75
XPO1	76

## Sheet: CRISPR-Cas9 screen in WS hMSC
Gene rank of CRISPR/Cas9-based LOF screening in WS hMSCs at 46 days.
Gene	Positive|rank
NUP107	1
RANBP16	2
NUP153	3
NTC-3	4
NUP50	5
XPO4	6
GLE1	7
KPNA1	8
RANBP6	9
IPO7	10
NTC-4	11
IPO8	12
IPO4	13
XPOT	14
NTC-8	15
KPNA2	16
TNPO2	17
NUP214	18
RANGRF	19
IPO11	20
NUP93	21
NUP54	22
NTC-1	23
RANBP17	24
NUPL1	25
KPNA7	26
NTC-10	27
KPNA3	28
RANBP3	29
KPNB1	30
NUP210	31
NUP155	32
NUP62	33
Pom121	34
XPO6	35
RANBP2	36
NTC-5	37
NUP188	38
NUTF2	39
NTC-9	40
NTC-2	41
NDC1	42
NUP35	43
RCC1	44
NTC-7	45
RANBP1	46
NUP98	47
NUP160	48
RAN	49
TNPO1	50
NTC-6	51
TNPO3	52
NUP37	53
AAAS	54
NUP43	55
KPNA6	56
DDX19B	57
RAE1	58
KPNA5	59
SEC13	60
IPO13	61
RANGAP1	62
KPNA4	63
NUP133	64
XPO2	65
IPO5	66
TPR	67
NUPL2	68
NUP205	69
NUP85	70
ELYS	71
SEH1L	72
NUP88	73
XPO1	74
XPO5	75
IPO9	76

## Sheet: CRISPR-Cas9 screen in HGPS hMSC
Gene rank of CRISPR/Cas9-based LOF screening in HGPS hMSCs at 54 days.
Gene	Positive|rank
IPO11	1
RANBP16	2
NTC-5	3
NTC-9	4
NUPL1	5
NTC-4	6
NUP210	7
RANBP2	8
XPO6	9
NTC-3	10
NUP50	11
XPOT	12
TNPO3	13
DDX19B	14
IPO7	15
NTC-10	16
RANBP6	17
TNPO1	18
KPNA4	19
NTC-1	20
NTC-2	21
IPO13	22
KPNA1	23
NUP153	24
RANGRF	25
KPNA5	26
NUP35	27
KPNA2	28
Pom121	29
AAAS	30
NUTF2	31
NUP62	32
RAE1	33
NTC-8	34
RANBP3	35
SEH1L	36
NUP205	37
NTC-6	38
KPNA7	39
NUP214	40
ELYS	41
NUP160	42
NUP107	43
NUP98	44
NDC1	45
IPO8	46
TNPO2	47
RANBP1	48
NUP43	49
IPO4	50
RANBP17	51
RAN	52
RCC1	53
XPO5	54
NUP85	55
NUP188	56
SEC13	57
RANGAP1	58
IPO5	59
NUP54	60
TPR	61
KPNB1	62
KPNA6	63
XPO2	64
NUP93	65
XPO4	66
NTC-7	67
NUP133	68
KPNA3	69
NUP155	70
IPO9	71
NUP88	72
GLE1	73
NUPL2	74
NUP37	75
XPO1	76

## Sheet: RANBP16_KO vs WT hMSC
Differentially Expressed Genes (DEGs) in RANBP16−/− hMSCs.
GeneID	Symbol	baseMean	log2FoldChange	lfcSE	stat	pvalue	padj	WT.P12.1	WT.P12.2	WT.P12.3	RANBP16.KO.P12.1	RANBP16.KO.P12.2	RANBP16.KO.P12.3
ENSG00000000460	C1orf112	184.837	0.619206	0.196997	3.14323	0.00167093	0.00861703	168.715	149.117	119.741	256.553	199.352	215.544
ENSG00000000971	CFH	554.405	1.11465	0.112384	9.91826	3.46737e-23	1.25737e-21	347.226	360.01	343.648	807.446	782.71	685.392
ENSG00000001461	NIPAL3	6426.23	-0.80342	0.0432145	-18.5914	3.77045e-77	5.16828e-75	8287.71	8209.94	8013.9	4908.32	4633.79	4503.73
ENSG00000001617	SEMA3F	184.764	-0.571676	0.198815	-2.87541	0.00403501	0.0185022	173.069	234.326	255.059	139.215	141.476	165.439
ENSG00000001630	CYP51A1	361.012	-0.727603	0.140152	-5.19153	2.08571e-07	2.23355e-06	386.411	475.043	488.7	268.486	258.147	289.283
ENSG00000002587	HS3ST1	117.257	1.4197	0.308027	4.60902	4.04581e-06	3.55952e-05	27.2121	82.0142	81.7745	189.929	154.337	168.276
ENSG00000002745	WNT16	5.76433	-3.0341	1.18632	-2.55757	0.0105406	0.0420255	8.70786	8.52095	13.6291	0	1.83735	1.89074
ENSG00000003096	KLHL13	7.52346	-3.46668	1.15204	-3.00917	0.00261963	0.0127969	15.2388	10.6512	15.5761	0	3.67469	0
ENSG00000003137	CYP26B1	186.873	-1.35512	0.18906	-7.16765	7.62941e-13	1.45924e-11	267.767	280.126	257.979	120.321	87.274	107.772
ENSG00000003249	DBNDD1	1083.24	0.501204	0.0890882	5.62593	1.8451e-08	2.27578e-07	820.716	872.333	996.87	1199.24	1330.24	1280.03
ENSG00000003436	TFPI	2640.56	0.54598	0.0580819	9.40018	5.44674e-21	1.76363e-19	2222.68	2046.09	2171.89	2999.09	3133.6	3270.03
ENSG00000003989	SLC7A2	137.736	1.63668	0.227765	7.18585	6.67909e-13	1.28465e-11	58.7781	66.0374	75.9335	245.615	194.759	185.292
ENSG00000004455	AK2	3401.47	-0.580861	0.0505088	-11.5002	1.31625e-30	6.61695e-29	4048.07	3960.11	4223.07	2648.06	2796.44	2733.06
ENSG00000004660	CAMKK1	475.93	0.934025	0.117097	7.97648	1.50562e-15	3.53796e-14	321.102	352.554	307.628	658.287	609.081	606.926
ENSG00000004776	HSPB6	46.1018	-1.57348	0.368016	-4.27558	1.90641e-05	0.000149953	59.8666	80.9491	66.1984	24.8598	22.0482	22.6888
ENSG00000005059	CCDC109B	293.361	0.771798	0.157645	4.89578	9.79146e-07	9.5053e-06	234.024	238.587	178.152	375.88	393.192	340.333
ENSG00000005243	COPZ2	735.177	-1.90553	0.108575	-17.5504	5.90436e-69	6.97699e-67	1154.88	1173.76	1153.6	298.317	360.12	270.375
ENSG00000005379	BZRAP1	59.215	-2.11348	0.343396	-6.15466	7.52395e-10	1.09406e-08	96.875	112.903	78.854	23.8654	23.8855	18.9074
ENSG00000005513	SOX8	19.7201	-1.64623	0.570752	-2.88432	0.00392262	0.0180634	27.2121	23.4326	38.9402	11.9327	7.34939	9.45368
ENSG00000005882	PDK2	708.102	-0.591519	0.103014	-5.74212	9.34962e-09	1.2045e-07	776.088	886.179	890.758	617.517	541.099	536.969
ENSG00000006606	CCL26	21.5244	1.41961	0.570737	2.48733	0.0128707	0.0497806	13.0618	6.39072	15.5761	41.7644	20.2108	32.1425
ENSG00000006634	DBF4	281.631	0.988922	0.158955	6.22139	4.92762e-10	7.28374e-09	224.227	178.94	163.549	380.852	386.762	355.458
ENSG00000006638	TBXA2R	322.497	-3.05855	0.162779	-18.7896	9.18884e-79	1.30298e-76	525.737	595.402	606.494	65.6298	67.9818	73.7387
ENSG00000007968	E2F2	69.4483	1.91251	0.328041	5.83008	5.54001e-09	7.32529e-08	23.9466	36.2141	27.2582	132.254	84.518	112.499
ENSG00000008118	CAMK1G	472.046	1.51769	0.122339	12.4056	2.43734e-35	1.44006e-33	239.466	251.368	242.403	644.366	691.761	762.912
ENSG00000008277	ADAM22	19.7593	1.61017	0.559876	2.87594	0.00402821	0.0184793	10.8848	10.6512	7.78805	25.8542	31.2349	32.1425
ENSG00000008300	CELSR3	329.19	-0.996208	0.143516	-6.94143	3.88141e-12	6.92157e-11	453.897	460.132	402.058	193.906	226.912	238.233
ENSG00000008394	MGST1	2166.76	-0.641541	0.064728	-9.91133	3.71647e-23	1.34532e-21	2837.67	2626.58	2459.08	1693.45	1714.24	1669.52
ENSG00000008735	MAPK8IP2	156.514	-1.02092	0.201472	-5.06729	4.03523e-07	4.16717e-06	187.219	200.242	241.429	103.417	106.566	100.209
ENSG00000010292	NCAPD2	2992.34	0.823903	0.0531501	15.5015	3.39091e-54	3.15478e-52	2085.53	2265.51	2130.03	3900	3787.69	3785.25
ENSG00000011198	ABHD5	676.559	-0.525599	0.103631	-5.07183	3.94013e-07	4.07715e-06	855.548	819.077	721.368	536.971	537.424	588.964
ENSG00000011201	KAL1	159.131	-1.61017	0.223136	-7.21606	5.35146e-13	1.03413e-11	276.475	215.154	227.8	61.6523	73.4939	100.209
ENSG00000011347	SYT7	29.8435	-1.71606	0.481442	-3.56441	0.000364671	0.00221441	34.8315	59.6467	42.8343	13.9215	18.3735	9.45368
ENSG00000011426	ANLN	3028.05	1.02348	0.0544513	18.7962	8.11282e-79	1.15839e-76	2065.94	2017.34	1909.04	3991.49	4213.96	3970.55
ENSG00000011677	GABRA3	308.702	0.892668	0.147031	6.07129	1.2689e-09	1.80054e-08	215.52	209.829	222.933	418.639	433.614	351.677
ENSG00000012048	BRCA1	423.667	0.772396	0.12227	6.31711	2.66506e-10	4.03804e-09	320.014	315.275	303.734	492.224	554.879	555.876
ENSG00000012211	PRICKLE3	146.364	-1.6855	0.206485	-8.16282	3.27284e-16	8.03977e-15	217.697	233.261	219.039	66.6242	73.4939	68.0665
ENSG00000013293	SLC7A14	179.899	-1.19518	0.191228	-6.25003	4.10361e-10	6.1274e-09	234.024	252.433	264.794	99.4392	100.135	128.57
ENSG00000013297	CLDN11	3371.04	-1.40747	0.0534845	-26.3154	1.27652e-152	5.04739e-150	4685.92	5091.27	4912.31	1793.88	1915.43	1827.4
ENSG00000013563	DNASE1L1	865.463	-0.638679	0.0935054	-6.83039	8.4685e-12	1.47061e-10	1027.53	1049.14	1085.46	610.556	677.981	742.114
ENSG00000013588	GPRC5A	6146.13	2.13634	0.0485851	43.9711	0	0	2132.34	2368.83	2330.57	10368.5	10001.6	9674.9
ENSG00000013810	TACC3	1487.13	0.832767	0.0739311	11.2641	1.9735e-29	9.45856e-28	988.342	1121.57	1098.11	1820.73	1983.42	1910.59
ENSG00000018189	RUFY3	911.13	-0.582879	0.0907288	-6.42441	1.32384e-10	2.06992e-09	1047.12	1110.92	1120.51	677.181	801.083	709.971
ENSG00000018236	CNTN1	91.4912	1.36218	0.272444	4.99985	5.73737e-07	5.79686e-06	39.1854	63.9072	50.6223	125.293	145.15	124.789
ENSG00000019186	CYP24A1	14.9004	-4.47006	0.966534	-4.62483	3.74899e-06	3.31825e-05	21.7697	38.3443	25.3112	3.97757	0	0
ENSG00000019485	PRDM11	158.8	-0.545382	0.204116	-2.67192	0.00754192	0.0316597	161.095	203.438	200.542	144.187	110.241	133.297
ENSG00000020633	RUNX3	642.512	4.31914	0.146834	29.4152	3.51496e-190	1.90187e-187	54.4241	62.842	66.1984	1328.51	1154.77	1188.33
ENSG00000020922	MRE11A	410.462	0.661175	0.119964	5.51144	3.5591e-08	4.22754e-07	323.279	318.471	312.495	488.246	512.62	507.663
ENSG00000021355	SERPINB1	88.5796	-1.65428	0.285325	-5.79788	6.71573e-09	8.79504e-08	161.095	133.14	109.033	52.7028	36.7469	38.7601
ENSG00000021645	NRXN3	74.2471	-0.730362	0.289173	-2.52569	0.011547	0.0454475	92.521	108.642	76.907	51.7084	52.3644	63.3397
ENSG00000022267	FHL1	8015.71	0.528506	0.0361231	14.6307	1.78936e-48	1.48351e-46	6475.38	6652.74	6562.4	9592.9	9373.23	9437.61
ENSG00000022840	RNF10	4890.62	-0.517532	0.0478295	-10.8203	2.75744e-27	1.21665e-25	5644.87	5651.52	5979.27	3821.45	4126.68	4119.91
ENSG00000024526	DEPDC1	553.852	1.26895	0.131098	9.67941	3.68834e-22	1.2767e-20	386.411	308.885	280.37	694.085	848.854	804.508
ENSG00000024862	CCDC28A	177.575	0.508405	0.181168	2.80626	0.00501206	0.0222817	151.299	153.377	135.317	212.8	211.295	201.363
ENSG00000026103	FAS	743.313	-1.1022	0.0938411	-11.7453	7.46137e-32	3.93367e-30	1055.83	1011.86	975.453	451.454	485.978	479.302
ENSG00000026297	RNASET2	679.841	-0.639301	0.101165	-6.31937	2.62634e-10	3.98231e-09	831.601	767.951	883.943	558.848	500.677	536.024
ENSG00000026559	KCNG1	10163.1	1.90887	0.0363753	52.4773	0	0	4264.68	4165.68	4391.48	15991.8	16241.2	15923.8
ENSG00000026652	AGPAT4	538.876	0.552091	0.114634	4.8161	1.4639e-06	1.38133e-05	408.181	483.564	419.581	617.517	689.924	614.489
ENSG00000026950	BTN3A1	213.516	1.20678	0.174978	6.89673	5.32149e-12	9.33577e-11	115.379	136.335	135.317	313.233	312.349	268.485
ENSG00000029153	ARNTL2	572.593	0.707731	0.137557	5.14502	2.67497e-07	2.82341e-06	536.622	420.722	348.515	682.153	774.442	673.102
ENSG00000029993	HMGB3	1153.2	0.764782	0.0765056	9.99641	1.58016e-23	5.854e-22	878.406	863.812	821.639	1503.52	1412	1439.8
ENSG00000031081	ARHGAP31	2405.84	0.829188	0.0587596	14.1115	3.22513e-45	2.44693e-43	1698.03	1781.94	1719.21	2974.23	3238.32	3023.29
ENSG00000031691	CENPQ	84.373	0.925131	0.303488	3.04833	0.00230115	0.0114368	76.1938	50.0606	48.6753	78.5569	118.509	134.242
ENSG00000033327	GAB2	755.905	-0.608219	0.101071	-6.01773	1.76877e-09	2.47567e-08	843.574	901.091	993.949	547.91	615.511	633.397
ENSG00000033867	SLC4A7	3913.55	0.531204	0.0610799	8.69687	3.41158e-18	9.5436e-17	3465.73	3062.22	3077.25	4271.91	4808.34	4795.85
ENSG00000034063	UHRF1	2478.65	0.819224	0.0585281	13.9971	1.62339e-44	1.20937e-42	1696.94	1806.44	1874.97	3192.99	3232.81	3067.72
ENSG00000034152	MAP2K3	5517.35	-0.600009	0.0424931	-14.1202	2.85345e-45	2.18103e-43	6594.03	6661.26	6690.91	4217.21	4509.77	4430.94
ENSG00000035499	DEPDC1B	127.751	1.26308	0.241253	5.23551	1.64529e-07	1.78989e-06	82.7247	91.6003	51.5958	179.985	180.979	179.62
ENSG00000036530	CYP46A1	93.111	-0.752942	0.27212	-2.76695	0.00565837	0.0246905	150.211	103.317	97.3506	59.6635	75.3312	72.7933
ENSG00000036672	USP2	19.7396	-3.70341	0.830634	-4.45853	8.25223e-06	6.88054e-05	45.7163	12.7814	51.5958	0.994392	7.34939	0
ENSG00000037280	FLT4	46.2571	-2.07596	0.42601	-4.87304	1.09895e-06	1.05685e-05	67.4859	69.2328	87.6155	11.9327	11.0241	30.2518
ENSG00000038295	TLL1	7.92149	-3.48979	1.14076	-3.05919	0.00221937	0.0110785	17.4157	9.58607	16.5496	3.97757	0	0
ENSG00000038427	VCAN	10216.7	0.77184	0.0366148	21.08	1.21401e-98	2.44719e-96	7521.42	7779.63	7342.18	12801.8	13130.6	12724.7
ENSG00000040608	RTN4R	23.097	-1.69832	0.543488	-3.12485	0.00177896	0.00909881	30.4775	38.3443	36.9932	15.9103	5.51204	11.3444
ENSG00000041353	RAB27B	457.104	-0.831203	0.147171	-5.64786	1.6246e-08	2.03307e-07	731.461	506.997	517.905	303.289	343.584	339.387
ENSG00000041982	TNC	15610.6	-1.12401	0.0363926	-30.8858	1.85195e-209	1.35993e-206	20499.4	21684.8	22020.7	9718.19	10038.3	9702.31
ENSG00000042445	RETSAT	1360.26	-0.650208	0.0732159	-8.8807	6.64428e-19	1.94329e-17	1707.83	1555.07	1722.13	1033.17	1066.58	1076.77
ENSG00000042493	CAPG	1603.4	-0.553032	0.0680633	-8.12526	4.4642e-16	1.08754e-14	1949.47	1850.11	1921.7	1294.7	1368.82	1235.6
ENSG00000046604	DSG2	1892.32	2.19137	0.0701998	31.2161	6.43418e-214	5.29173e-211	745.611	647.593	647.381	3170.12	3051.83	3091.35
ENSG00000047315	POLR2B	5587.56	0.85022	0.0417041	20.387	2.1832e-92	4.00792e-90	4062.22	3994.2	3906.68	7010.46	7296.1	7255.7
ENSG00000048052	HDAC9	262.512	-1.28755	0.158536	-8.12148	4.60517e-16	1.12056e-14	384.234	379.182	354.356	133.248	169.955	154.095
ENSG00000048740	CELF2	262.462	-4.08443	0.209145	-19.5292	6.20181e-85	1.01203e-82	524.649	458.001	504.276	31.8205	23.8855	32.1425
ENSG00000049089	COL9A2	57.3898	-1.0572	0.338584	-3.12242	0.00179369	0.00915819	70.7514	83.0793	78.854	31.8205	50.527	29.3064
ENSG00000049130	KITLG	2778.86	-0.716175	0.0697095	-10.2737	9.25791e-25	3.63267e-23	3730.23	3591.58	3044.15	2042.48	2110.19	2154.49
ENSG00000049192	ADAMTS6	961.263	0.778586	0.0987402	7.8852	3.14033e-15	7.19024e-14	749.965	753.039	622.07	1169.4	1138.24	1334.86
ENSG00000049323	LTBP1	22952.2	0.64555	0.0297525	21.6973	2.17534e-104	4.56399e-102	17589.9	18294.5	17819.1	27866.8	27966.3	28176.7
ENSG00000049541	RFC2	526.539	0.543609	0.114227	4.75901	1.94542e-06	1.7905e-05	463.694	423.917	398.164	661.27	577.846	634.342
ENSG00000049768	FOXP3	8.45765	3.45794	1.0986	3.14758	0.00164627	0.00851719	2.17697	2.13024	0	25.8542	7.34939	13.2352
ENSG00000049769	PPP1R3F	302.933	-0.543949	0.156291	-3.48036	0.000500739	0.00295344	333.076	330.187	414.713	229.704	280.195	229.724
ENSG00000050165	DKK3	16358.1	-0.858055	0.0390111	-21.9952	3.2034e-107	7.23792e-105	20093.4	21057.4	22100.5	11493.2	11958.4	11445.6
ENSG00000051128	HOMER3	2803.09	-0.586293	0.0551035	-10.6398	1.94472e-26	8.2444e-25	3469	3243.29	3381.96	2337.81	2213.08	2173.4
ENSG00000051180	RAD51	214.519	0.51006	0.167993	3.0362	0.00239579	0.0118214	183.954	174.68	172.311	265.503	226.912	263.758
ENSG00000051341	POLQ	328.885	0.890361	0.146791	6.0655	1.31544e-09	1.86273e-08	267.767	199.177	224.88	406.706	444.638	430.142
ENSG00000052126	PLEKHA5	913.911	0.640823	0.0840481	7.62448	2.45024e-14	5.2698e-13	715.133	689.132	737.917	1145.54	1118.03	1077.72
ENSG00000054277	OPN3	1140.67	-0.74313	0.078845	-9.4252	4.2927e-21	1.39877e-19	1460.74	1442.17	1381.4	900.919	858.041	800.727
ENSG00000054392	HHAT	301.691	-0.643366	0.153589	-4.18888	2.80332e-05	0.000214431	361.376	316.34	425.422	244.62	224.156	238.233
ENSG00000054654	SYNE2	769.556	1.40044	0.0915235	15.3015	7.47522e-53	6.62491e-51	434.305	421.787	412.766	1116.7	1114.35	1117.43
ENSG00000055163	CYFIP2	1975.18	-0.617489	0.0582852	-10.5943	3.16781e-26	1.32385e-24	2393.57	2399.71	2381.2	1572.13	1534.18	1570.26
ENSG00000057294	PKP2	39.7468	-4.31497	0.57691	-7.47945	7.46369e-14	1.54698e-12	88.1671	53.256	85.6685	1.98878	1.83735	7.56294
ENSG00000057704	TMCC3	176.985	0.846933	0.186649	4.53757	5.69074e-06	4.88548e-05	119.733	119.293	140.185	212.8	225.994	243.905
ENSG00000058085	LAMC2	44532.3	0.632406	0.0285618	22.1417	1.25554e-108	3.00177e-106	34400.4	35308.7	35066.7	53049.8	54148.5	55219.9
ENSG00000058804	NDC1	898.24	0.640374	0.0904718	7.07816	1.46079e-12	2.71321e-11	728.195	678.481	699.951	1073.94	1186.93	1021.94
ENSG00000059122	FLYWCH1	3160.47	-0.524863	0.0605131	-8.67355	4.18836e-18	1.16689e-16	3416.75	3830.17	3939.78	2487.97	2609.95	2678.23
ENSG00000059378	PARP12	236.466	0.685842	0.166839	4.1108	3.94288e-05	0.000293093	200.281	158.703	184.966	290.362	316.942	267.539
ENSG00000059758	CDK17	1838.29	0.572168	0.0762646	7.50242	6.26516e-14	1.30383e-12	1649.05	1413.41	1374.59	2063.36	2274.64	2254.7
ENSG00000060138	YBX3	12273.1	-0.706416	0.0362035	-19.5123	8.62328e-85	1.39609e-82	15109.2	15154.5	15395	8939.58	9555.12	9484.88
ENSG00000060140	STYK1	164.055	-1.5157	0.193287	-7.84174	4.44344e-15	1.00619e-13	244.909	232.196	252.138	86.5121	87.274	81.3017
ENSG00000060718	COL11A1	8709.76	1.28516	0.0454009	28.307	2.83502e-176	1.3556e-173	4701.16	5336.25	5165.42	12304.6	12575.7	12175.4
ENSG00000060749	QSER1	1811.08	0.50738	0.0692072	7.33132	2.27899e-13	4.54054e-12	1589.19	1467.73	1432.03	1988.78	2201.14	2187.58
ENSG00000063176	SPHK2	1727.15	-0.510358	0.0695728	-7.3356	2.20733e-13	4.4063e-12	2068.12	1885.26	2134.9	1370.27	1424.86	1479.5
ENSG00000064225	ST3GAL6	66.5823	0.90918	0.307144	2.96011	0.00307532	0.0146811	38.0969	47.9304	52.5693	101.428	75.3312	84.1378
ENSG00000064300	NGFR	14.9256	-2.1364	0.82742	-2.58201	0.00982278	0.039621	38.0969	19.1721	15.5761	12.9271	0	3.78147
ENSG00000064687	ABCA7	344.207	-0.665855	0.159471	-4.1754	2.97465e-05	0.000226777	346.138	449.48	471.177	233.682	312.349	252.413
ENSG00000064692	SNCAIP	52.3855	-2.28017	0.414282	-5.50391	3.71459e-08	4.39952e-07	80.5477	123.554	56.4633	22.871	11.0241	19.8527
ENSG00000064763	FAR2	377.907	0.728346	0.163926	4.44315	8.86526e-06	7.36182e-05	330.899	266.28	257.006	362.953	553.041	497.264
ENSG00000065328	MCM10	319.433	1.07963	0.143923	7.50143	6.31245e-14	1.31234e-12	213.343	223.675	179.125	420.628	433.614	446.214
ENSG00000065357	DGKA	3979.09	-0.516864	0.0461716	-11.1944	4.3427e-29	2.06691e-27	4663.06	4578.95	4810.09	3321.27	3290.69	3210.47
ENSG00000065618	COL17A1	164.381	0.532935	0.210851	2.52754	0.0114863	0.0452433	167.626	116.098	119.741	167.058	202.108	213.653
ENSG00000065833	ME1	857.363	0.563554	0.0919691	6.12765	8.91862e-10	1.28325e-08	703.16	688.067	685.348	930.751	1095.06	1041.8
ENSG00000065989	PDE4A	342.742	1.39078	0.154281	9.01453	1.97713e-19	5.87452e-18	156.742	184.266	225.853	526.033	512.62	450.941
ENSG00000066056	TIE1	338.561	0.882166	0.143931	6.12909	8.8384e-10	1.27348e-08	226.404	213.024	274.529	419.633	466.686	431.088
ENSG00000066230	SLC9A3	121.608	-0.661984	0.231409	-2.86067	0.00422752	0.0192946	163.272	153.377	130.45	110.377	93.7047	78.4656
ENSG00000066279	ASPM	1275.75	1.20421	0.0847654	14.2064	8.36276e-46	6.46417e-44	834.866	764.756	718.447	1642.73	1914.52	1779.18
ENSG00000066583	ISOC1	235.349	0.875619	0.164045	5.33768	9.41418e-08	1.05428e-06	165.449	151.247	181.072	322.183	281.114	311.026
ENSG00000067141	NEO1	2382.37	0.944201	0.0599867	15.7402	8.02168e-56	7.60063e-54	1657.76	1701	1531.32	3038.86	3184.12	3181.16
ENSG00000067606	PRKCZ	39.3459	-2.46431	0.441088	-5.58689	2.31178e-08	2.81757e-07	46.8048	69.2328	83.7215	13.9215	10.1054	12.2898
ENSG00000067715	SYT1	361.715	0.615073	0.127895	4.8092	1.51535e-06	1.4227e-05	293.89	281.192	282.317	435.544	453.825	423.525
ENSG00000068079	IFI35	38.953	1.86892	0.453343	4.12252	3.74745e-05	0.000279727	6.5309	18.107	25.3112	59.6635	56.0391	68.0665
ENSG00000068489	PRR11	1536.69	1.00484	0.0727065	13.8205	1.91601e-43	1.39205e-41	1019.91	955.412	1090.33	1975.86	2045.89	2132.75
ENSG00000069011	PITX1	1821.63	0.875333	0.0651467	13.4363	3.70336e-41	2.54665e-39	1227.81	1277.08	1350.25	2284.12	2362.83	2427.71
ENSG00000069188	SDK2	78.1218	-0.764535	0.282773	-2.70371	0.00685711	0.0290699	92.521	88.4049	113.9	65.6298	47.771	60.5036
ENSG00000069275	NUCKS1	7242.23	0.520392	0.0514646	10.1116	4.90514e-24	1.87811e-22	6466.68	5832.59	5553.85	8243.51	8759.55	8597.18
ENSG00000069424	KCNAB2	187.77	-0.772711	0.195005	-3.96253	7.41601e-05	0.000520234	210.077	213.024	287.184	139.215	125.858	151.259
ENSG00000069667	RORA	628.002	-0.636539	0.11713	-5.43446	5.49634e-08	6.35603e-07	826.159	765.821	701.898	419.633	506.189	548.314
ENSG00000069702	TGFBR3	731.39	-1.31345	0.10629	-12.3573	4.45096e-35	2.59989e-33	957.865	1117.31	1053.33	465.375	378.493	415.962
ENSG00000069812	HES2	15.8388	-1.90841	0.627329	-3.04212	0.00234919	0.0116305	26.1236	25.5629	23.3641	6.96074	7.34939	5.67221
ENSG00000069974	RAB27A	649.535	0.581202	0.112021	5.18831	2.12213e-07	2.27137e-06	607.373	471.848	482.859	760.71	800.165	774.256
ENSG00000070214	SLC44A1	982.035	0.888724	0.106457	8.34817	6.93286e-17	1.76857e-15	821.805	643.332	602.6	1186.31	1313.7	1324.46
ENSG00000070404	FSTL3	2025.13	-0.7791	0.0632636	-12.3151	7.50806e-35	4.37318e-33	2501.33	2461.49	2713.16	1533.35	1481.82	1459.65
ENSG00000071242	RPS6KA2	2939.94	-0.613884	0.0524211	-11.7106	1.12455e-31	5.91353e-30	3464.64	3624.6	3579.58	2277.16	2410.6	2283.06
ENSG00000071282	LMCD1	223.658	-0.73028	0.22023	-3.31599	0.000913197	0.0050298	203.546	345.099	288.158	219.761	134.126	151.259
ENSG00000071539	TRIP13	659.543	0.866177	0.107706	8.04204	8.83572e-16	2.11738e-14	487.64	438.829	475.071	914.84	757.906	882.974
ENSG00000071553	ATP6AP1	8226.34	-0.544989	0.043555	-12.5127	6.3653e-36	3.84932e-34	9297.82	9735.19	10250	6902.07	6534.52	6638.37
ENSG00000072041	SLC6A15	1360.78	1.30116	0.0845954	15.381	2.19552e-53	2.00631e-51	886.025	724.281	747.652	1829.68	1955.86	2021.2
ENSG00000072182	ASIC4	5.70432	-4.08302	1.37911	-2.96062	0.00307019	0.0146634	9.79635	12.7814	9.73506	0.994392	0.918674	0
ENSG00000072195	SPEG	6445.99	-0.563274	0.0475395	-11.8486	2.189e-32	1.17822e-30	7362.5	7469.68	8231.97	5196.69	5303.5	5111.61
ENSG00000072501	SMC1A	3544.14	0.505689	0.0500192	10.1099	4.99344e-24	1.90837e-22	2847.47	2865.17	3073.36	4223.18	4140.46	4115.19
ENSG00000072571	HMMR	383.044	1.38725	0.129741	10.6924	1.10465e-26	4.73181e-25	220.962	205.568	209.304	526.033	583.358	553.04
ENSG00000072954	TMEM38A	98.0613	-0.756136	0.248055	-3.04826	0.00230173	0.0114369	118.645	108.642	142.132	74.5794	74.4126	69.9572
ENSG00000073008	PVR	11472.1	-0.657166	0.0364879	-18.0105	1.61121e-72	2.11007e-70	13750.8	13937.1	14434.2	8633.31	9007.59	9069.86
ENSG00000073111	MCM2	1261.55	0.749604	0.0827512	9.05853	1.32219e-19	3.98614e-18	849.017	991.626	981.294	1633.79	1480.9	1632.65
ENSG00000073331	ALPK1	85.2676	-0.901498	0.281865	-3.19833	0.00138225	0.0072798	134.972	88.4049	110.006	51.7084	70.7379	55.7767
ENSG00000073756	PTGS2	857.985	-0.873966	0.11002	-7.94367	1.96292e-15	4.56557e-14	1234.34	1115.18	982.267	519.072	650.421	646.632
ENSG00000073849	ST6GAL1	415.715	1.40284	0.135466	10.3557	3.94346e-25	1.58362e-23	223.139	251.368	210.277	577.742	554.879	676.884
ENSG00000074410	CA12	1998.34	0.509474	0.0636931	7.99888	1.25554e-15	2.96045e-14	1615.31	1565.73	1764.97	2355.71	2366.5	2321.82
ENSG00000075089	ACTR6	411.81	0.518407	0.124349	4.16897	3.0598e-05	0.000232235	357.022	352.554	306.654	499.185	466.686	488.755
ENSG00000075131	TIPIN	206.119	0.567691	0.188393	3.01332	0.00258402	0.012647	166.538	193.852	138.238	225.727	228.75	283.61
ENSG00000075218	GTSE1	1021.21	0.937732	0.0819532	11.4423	2.57028e-30	1.28583e-28	685.744	746.649	669.772	1315.58	1363.31	1346.2
ENSG00000075275	CELSR1	463.253	1.50206	0.13564	11.0739	1.67968e-28	7.79591e-27	215.52	223.675	285.237	615.528	723.915	715.644
ENSG00000075303	SLC25A40	238.18	0.531662	0.173247	3.06881	0.00214913	0.0107697	234.024	173.614	177.178	258.542	306.837	278.884
ENSG00000075407	ZNF37A	324.384	-2.86749	0.162067	-17.6932	4.7309e-70	5.72188e-68	595.4	568.774	548.084	65.6298	92.786	75.6294
ENSG00000075643	MOCOS	353.173	-0.956244	0.14547	-6.57348	4.9153e-11	8.07216e-10	394.031	513.388	490.647	239.648	223.238	258.085
ENSG00000075702	WDR62	603.389	0.660704	0.109119	6.05488	1.40522e-09	1.98167e-08	444.101	522.974	436.131	707.012	735.857	774.256
ENSG00000075826	SEC31B	597.481	-0.550016	0.120926	-4.54839	5.40579e-06	4.65446e-05	729.284	594.337	806.063	479.297	510.782	465.121
ENSG00000076003	MCM6	1347.82	0.76322	0.074949	10.1832	2.3572e-24	9.12738e-23	1060.18	988.431	950.142	1778.97	1644.43	1664.79
ENSG00000076351	SLC46A1	99.751	-0.793627	0.25398	-3.12476	0.00177949	0.00909927	151.299	120.358	108.059	74.5794	79.9246	64.285
ENSG00000076382	SPAG5	716.146	0.846061	0.0979289	8.63955	5.64347e-18	1.55752e-16	513.764	548.536	474.097	958.593	910.405	891.482
ENSG00000076604	TRAF4	2583.67	-0.708046	0.062749	-11.2838	1.57805e-29	7.65241e-28	3035.78	3086.72	3491.97	1950	1949.43	1988.11
ENSG00000076706	MCAM	679.065	-1.06016	0.105494	-10.0495	9.23415e-24	3.49014e-22	909.972	909.612	934.566	386.818	443.719	489.701
ENSG00000076770	MBNL3	24.2503	1.66421	0.543308	3.0631	0.00219058	0.0109508	6.5309	10.6512	17.5231	45.742	38.5843	26.4703
ENSG00000076944	STXBP2	51.1223	-1.30768	0.351226	-3.72317	0.000196734	0.00126764	76.1938	58.5816	83.7215	24.8598	31.2349	32.1425
ENSG00000077044	DGKD	1377.48	-0.57143	0.0838303	-6.8165	9.32821e-12	1.61582e-10	1450.95	1789.4	1699.74	1081.9	1155.69	1087.17
ENSG00000077063	CTTNBP2	205.623	0.932759	0.191001	4.88352	1.04209e-06	1.00688e-05	115.379	142.726	165.496	271.469	234.262	304.409
ENSG00000077092	RARB	645.539	0.734651	0.100258	7.32763	2.34252e-13	4.6626e-12	460.428	515.518	477.991	816.395	828.644	774.256
ENSG00000077152	UBE2T	168.308	0.772053	0.190945	4.04333	5.2697e-05	0.000380443	120.822	137.4	114.874	218.766	223.238	194.746
ENSG00000077420	APBB1IP	8.54796	-2.75401	1.1052	-2.49186	0.0127075	0.0492513	8.70786	10.6512	25.3112	0	0	6.61758
ENSG00000077514	POLD3	383.324	0.615412	0.12827	4.79779	1.60426e-06	1.50001e-05	317.837	318.471	272.582	459.409	472.198	459.449
ENSG00000078053	AMPH	17.8922	-1.75046	0.614506	-2.84856	0.00439181	0.019925	33.743	27.6931	21.4171	5.96635	12.8614	5.67221
ENSG00000078269	SYNJ2	5597.6	0.840846	0.0469962	17.8918	1.36612e-71	1.72324e-69	3842.34	4277.52	3913.49	7295.85	7116.96	7139.42
ENSG00000078596	ITM2A	7.19001	-6.36078	1.54884	-4.1068	4.01175e-05	0.000297674	19.5927	2.13024	21.4171	0	0	0
ENSG00000078804	TP53INP2	1812.93	-0.513007	0.069312	-7.40142	1.34733e-13	2.74607e-12	2019.14	2076.98	2298.45	1531.36	1522.24	1429.4
ENSG00000079257	LXN	236.83	0.558273	0.182771	3.0545	0.00225435	0.011234	161.095	236.456	177.178	283.402	248.042	314.808
ENSG00000079337	RAPGEF3	269.597	-0.654439	0.15324	-4.27068	1.94882e-05	0.000152996	348.315	298.233	342.674	193.906	209.458	224.998
ENSG00000079482	OPHN1	965.007	-0.729861	0.0824932	-8.84753	8.94751e-19	2.59478e-17	1215.84	1225.95	1170.15	763.693	711.053	703.354
ENSG00000079616	KIF22	866.709	0.719061	0.0950971	7.56133	3.9896e-14	8.43931e-13	717.31	666.765	582.156	1114.71	1048.21	1071.1
ENSG00000079691	LRRC16A	222.41	-1.73962	0.17075	-10.1881	2.24127e-24	8.71129e-23	353.757	357.88	315.416	103.417	104.729	99.2637
ENSG00000079931	MOXD1	341.196	-2.46481	0.146134	-16.8668	7.89835e-64	8.68438e-62	552.949	581.555	598.706	105.406	110.241	98.3183
ENSG00000080345	RIF1	2083.84	0.614636	0.0704855	8.72003	2.78117e-18	7.82265e-17	1797.09	1630.7	1513.8	2383.56	2598.93	2578.96
ENSG00000080546	SESN1	530.503	-0.625842	0.106082	-5.89963	3.64323e-09	4.90882e-08	655.267	619.899	656.143	417.644	414.322	419.743
ENSG00000080561	MID2	55.0377	-1.89882	0.355168	-5.34624	8.97987e-08	1.00949e-06	87.0786	101.186	72.0394	29.8317	19.2921	20.7981
ENSG00000080823	MOK	6751.83	-0.961229	0.041833	-22.9778	7.77911e-117	2.10456e-114	8710.04	8868.18	9184.05	4752.2	4508.85	4487.66
ENSG00000080839	RBL1	315.74	0.833265	0.154694	5.38654	7.18253e-08	8.17719e-07	198.104	263.084	220.012	354.998	428.102	430.142
ENSG00000080854	IGSF9B	16.4644	-2.22583	0.739045	-3.01177	0.0025973	0.0127029	22.8581	34.0838	24.3376	9.94392	0	7.56294
ENSG00000080986	NDC80	350.765	1.2683	0.133321	9.51313	1.85004e-21	6.10572e-20	214.431	205.568	197.622	492.224	480.466	514.28
ENSG00000081665	ZNF506	55.701	1.04967	0.34326	3.05795	0.0022286	0.0111219	40.2739	41.5397	27.2582	63.6411	70.7379	90.7553
ENSG00000082458	DLG3	419.401	0.611234	0.120028	5.09241	3.53535e-07	3.68052e-06	336.341	316.34	342.674	516.089	486.897	518.062
ENSG00000082482	KCNK2	291.48	0.691933	0.162868	4.24844	2.15268e-05	0.000167911	230.758	214.089	223.906	317.211	325.21	437.705
ENSG00000082497	SERTAD4	46.7494	-1.08978	0.393681	-2.76818	0.005637	0.0246182	63.132	72.4281	55.4898	15.9103	39.503	34.0333
ENSG00000082512	TRAF5	369.474	1.13599	0.13011	8.73098	2.52468e-18	7.12071e-17	231.847	225.805	235.588	482.28	504.352	536.969
ENSG00000084092	NOA1	1458.42	0.639128	0.0722419	8.84706	8.98545e-19	2.60211e-17	1095.01	1108.79	1216.88	1724.28	1760.18	1845.36
ENSG00000084234	APLP2	20002.7	-0.637372	0.0299734	-21.2646	2.41764e-100	4.9217e-98	23985.8	24251.7	24813.7	15556.3	15690	15718.6
ENSG00000084764	MAPRE3	951.211	-0.599857	0.0806639	-7.4365	1.03387e-13	2.11516e-12	1138.55	1136.48	1163.34	760.71	769.848	738.333
ENSG00000085276	MECOM	691.547	0.509972	0.107937	4.72472	2.30434e-06	2.09923e-05	599.754	612.444	500.382	788.553	768.011	880.138
ENSG00000085840	ORC1	175.712	1.0166	0.203087	5.00574	5.56477e-07	5.63354e-06	105.583	148.052	95.4036	233.682	234.262	237.287
ENSG00000085871	MGST2	57.1635	0.786135	0.316045	2.48742	0.0128674	0.0497775	40.2739	44.735	40.8872	74.5794	73.4939	69.0119
ENSG00000085999	RAD54L	241.345	0.75199	0.174739	4.30351	1.68115e-05	0.000133873	161.095	160.833	217.092	271.469	311.43	326.152
ENSG00000086289	EPDR1	4.81689	-3.8298	1.46919	-2.60674	0.009141	0.0372396	10.8848	6.39072	9.73506	0	0	1.89074
ENSG00000086991	NOX4	146.394	0.694759	0.227624	3.05222	0.00227153	0.0113072	139.326	112.903	83.7215	159.103	180.06	203.254
ENSG00000087076	HSD17B14	232.108	-0.949123	0.171878	-5.52206	3.3505e-08	3.99129e-07	283.006	308.885	325.151	175.013	131.37	169.221
ENSG00000087085	ACHE	133.101	-1.50257	0.249427	-6.02408	1.70069e-09	2.38363e-08	157.83	181.07	251.165	76.5682	78.0872	53.886
ENSG00000087116	ADAMTS2	78.5232	-3.28078	0.357009	-9.18963	3.9421e-20	1.22623e-18	167.626	141.661	117.794	15.9103	7.34939	20.7981
ENSG00000087303	NID2	6998.59	-0.843608	0.0501363	-16.8263	1.56554e-63	1.70312e-61	8356.28	9400.74	9206.44	5260.33	4937.87	4829.89
ENSG00000087589	CASS4	101.344	-1.19522	0.241461	-4.94996	7.42279e-07	7.38364e-06	141.503	139.531	142.132	66.6242	61.5511	56.7221
ENSG00000088298	EDEM2	1485.32	-0.718291	0.0676927	-10.6111	2.64728e-26	1.11083e-24	1774.23	1878.87	1889.57	1106.76	1130.89	1131.61
ENSG00000088325	TPX2	3023.69	1.05158	0.0557483	18.8631	2.29496e-79	3.37048e-77	1926.61	2085.5	1892.5	4215.23	3971.43	4050.9
ENSG00000088543	C3orf18	309.812	-1.18343	0.152238	-7.77357	7.63045e-15	1.70532e-13	462.605	369.596	458.521	178.99	206.702	182.456
ENSG00000088726	TMEM40	126.25	-1.07311	0.239651	-4.47781	7.54141e-06	6.32636e-05	169.803	183.201	160.628	79.5513	103.81	60.5036
ENSG00000088836	SLC4A11	114.595	-1.04258	0.26805	-3.8895	0.000100452	0.000684584	120.822	182.135	159.655	86.5121	50.527	87.9192
ENSG00000088882	CPXM1	414.766	2.72554	0.153088	17.8038	6.6024e-71	8.22739e-69	116.468	123.554	87.6155	779.603	742.288	639.069
ENSG00000088899	LZTS3	949.302	-0.520583	0.0869729	-5.98558	2.15619e-09	2.9834e-08	1108.08	1081.1	1167.23	716.956	806.595	815.853
ENSG00000089127	OAS1	5.6088	-5.99905	1.54986	-3.87071	0.000108517	0.000734196	9.79635	17.0419	6.81454	0	0	0
ENSG00000089163	SIRT4	39.6931	-1.16358	0.452993	-2.56865	0.0102096	0.040928	69.6629	42.6048	52.5693	9.94392	31.2349	32.1425
ENSG00000089472	HEPH	1698.25	0.674385	0.0694244	9.71395	2.62946e-22	9.179e-21	1261.55	1325.01	1338.57	2017.62	2238.81	2007.96
ENSG00000089486	CDIP1	2218.62	-0.738852	0.0669257	-11.0399	2.45341e-28	1.13359e-26	2635.22	2842.8	2846.53	1518.44	1750.07	1718.68
ENSG00000089505	CMTM1	74.8267	0.769208	0.285995	2.68958	0.00715413	0.0301859	59.8666	59.6467	46.7283	82.5345	105.647	94.5368
ENSG00000089685	BIRC5	324.982	1.02966	0.155262	6.63174	3.31752e-11	5.4965e-10	232.935	199.177	209.304	362.953	450.15	495.373
ENSG00000089847	ANKRD24	71.0039	-1.49776	0.295612	-5.06664	4.04893e-07	4.17922e-06	116.468	96.9259	101.245	35.7981	33.9909	41.5962
ENSG00000090097	PCBP4	2981.02	-0.854251	0.0683934	-12.4903	8.43767e-36	5.07272e-34	3591.99	3702.35	4221.12	1976.85	2124.89	2268.88
ENSG00000090238	YPEL3	714.603	-0.579334	0.101355	-5.7159	1.09122e-08	1.39445e-07	845.751	811.621	911.201	521.061	578.764	619.216
ENSG00000090339	ICAM1	278.017	0.888478	0.162172	5.47863	4.28639e-08	5.03614e-07	203.546	167.224	214.171	313.233	376.656	393.273
ENSG00000090530	LEPREL1	3946.29	0.927119	0.047107	19.6811	3.12954e-86	5.2743e-84	2716.85	2734.16	2710.24	5002.78	5327.39	5186.29
ENSG00000090889	KIF4A	680.054	1.22733	0.103679	11.8378	2.49029e-32	1.33341e-30	441.924	399.42	380.641	917.823	1019.73	920.789
ENSG00000090920	FCGBP	48.4576	-2.72618	0.435879	-6.25445	3.98907e-10	5.96939e-09	89.2556	87.3398	75.9335	17.899	16.5361	3.78147
ENSG00000091622	PITPNM3	90.0689	-1.22593	0.333733	-3.6734	0.000239348	0.00151097	122.999	122.489	133.37	31.8205	90.03	39.7055
ENSG00000091640	SPAG7	1964.37	-1.09325	0.0724213	-15.0957	1.72736e-51	1.49857e-49	2613.45	2523.27	2887.42	1298.68	1308.19	1155.24
ENSG00000091651	ORC6	452.557	0.739926	0.124045	5.96499	2.44653e-09	3.36475e-08	380.969	300.364	335.86	561.831	586.114	550.204
ENSG00000091879	ANGPT2	39.5399	2.72927	0.448454	6.08595	1.15801e-09	1.64888e-08	9.79635	8.52095	12.6556	82.5345	68.9005	54.8314
ENSG00000091986	CCDC80	28015.4	-0.945875	0.0333123	-28.3942	2.38385e-177	1.16701e-174	35692.4	37289.8	37666.9	19669.1	19134.1	18639.8
ENSG00000092036	HAUS4	53.6968	0.835025	0.334978	2.49278	0.0126749	0.0491435	37.0084	44.735	34.0727	62.6467	64.3071	79.4109
ENSG00000092096	SLC22A17	2096.45	-0.56455	0.0779735	-7.24028	4.47755e-13	8.73462e-12	2184.59	2537.11	2781.31	1745.16	1691.28	1639.27
ENSG00000092140	G2E3	672.14	0.673439	0.0970518	6.93897	3.94974e-12	7.03122e-11	532.268	522.974	499.408	805.457	865.39	807.344
ENSG00000092295	TGM1	59.4839	-0.826078	0.330382	-2.50037	0.0124062	0.048348	74.0168	58.5816	95.4036	49.7196	40.4216	38.7601
ENSG00000092470	WDR76	360.703	1.09027	0.13598	8.01791	1.07559e-15	2.55668e-14	219.874	232.196	239.482	443.499	499.758	529.406
ENSG00000092607	TBX15	301.723	-0.828517	0.144066	-5.75096	8.87379e-09	1.14679e-07	399.473	374.922	383.561	240.643	210.376	201.363
ENSG00000092621	PHGDH	1736.17	0.627167	0.069913	8.97068	2.94684e-19	8.70545e-18	1308.36	1314.36	1469.99	2097.17	2199.3	2027.81
ENSG00000092820	EZR	13607.1	-0.695475	0.0353101	-19.6962	2.3224e-86	3.94636e-84	17047.8	16871.5	16557.4	10000.6	10522.5	10643
ENSG00000092853	CLSPN	410.303	1.1033	0.152652	7.22758	4.91671e-13	9.55505e-12	331.987	239.652	211.251	537.966	588.87	552.095
ENSG00000093009	CDC45	354.506	1.34195	0.145463	9.22532	2.82705e-20	8.84732e-19	190.485	177.875	232.668	496.201	477.71	552.095
ENSG00000093010	COMT	197.443	0.514059	0.175901	2.92244	0.00347301	0.0163332	154.565	159.768	173.284	255.559	227.831	213.653
ENSG00000093072	CECR1	168.427	-0.635296	0.202296	-3.14042	0.00168703	0.00869132	204.635	203.438	206.383	165.069	117.59	113.444
ENSG00000094804	CDC6	792.22	0.797797	0.0927932	8.59759	8.14094e-18	2.22884e-16	545.33	594.337	595.786	1010.3	1054.64	952.931
ENSG00000094916	CBX5	6022.29	0.545735	0.0472806	11.5425	8.05731e-31	4.08045e-29	5157.23	4876.12	4659.2	6870.25	7222.61	7348.35
ENSG00000095261	PSMD5	539.911	1.23208	0.127208	9.68556	3.47302e-22	1.20623e-20	355.934	325.927	286.211	761.704	847.936	661.758
ENSG00000095303	PTGS1	273.426	-4.38389	0.22678	-19.331	2.94534e-83	4.65839e-81	471.313	513.388	581.183	14.9159	25.7229	34.0333
ENSG00000095383	TBC1D2	3717.74	-0.556583	0.0537046	-10.3638	3.62314e-25	1.46069e-23	4259.23	4337.17	4681.59	2881.75	3126.25	3020.45
ENSG00000095539	SEMA4G	286.222	0.611489	0.159675	3.82958	0.000128361	0.000856338	181.777	244.977	252.138	354.003	358.283	326.152
ENSG00000095587	TLL2	188.659	-1.19985	0.183982	-6.52157	6.9573e-11	1.1202e-09	242.732	265.215	280.37	128.277	103.81	111.553
ENSG00000095739	BAMBI	320.018	-0.616799	0.15869	-3.88683	0.000101564	0.000691245	425.597	347.229	389.402	236.665	216.807	304.409
ENSG00000095752	IL11	2398.49	1.09435	0.0584106	18.7355	2.5426e-78	3.58071e-76	1497.75	1569.99	1522.56	3268.57	3398.17	3133.9
ENSG00000096060	FKBP5	244.895	0.915195	0.167112	5.47654	4.33713e-08	5.08704e-07	148.034	176.81	183.993	308.261	293.976	358.295
ENSG00000096433	ITPR3	452.722	-0.704234	0.124868	-5.63983	1.70216e-08	2.11853e-07	527.914	552.797	602.6	303.289	361.039	368.694
ENSG00000097096	SYDE2	108.4	-0.832449	0.247483	-3.36367	0.000769148	0.00433154	161.095	140.596	114.874	83.5289	65.2258	85.0831
ENSG00000099139	PCSK5	671.404	0.568765	0.0999139	5.69255	1.25157e-08	1.58751e-07	549.684	502.736	569.501	778.609	781.791	846.104
ENSG00000099194	SCD	2682.88	0.978617	0.0609716	16.0504	5.68212e-58	5.64396e-56	1835.18	1907.63	1677.35	3714.05	3467.07	3495.97
ENSG00000099204	ABLIM1	771.989	-0.958048	0.100567	-9.52647	1.62725e-21	5.39643e-20	1081.95	1047.01	929.698	484.269	522.725	566.276
ENSG00000099256	PRTFDC1	38.4017	-1.3447	0.427248	-3.14736	0.00164752	0.00851977	74.0168	54.3211	36.9932	25.8542	16.5361	22.6888
ENSG00000099260	PALMD	16.1901	-2.40253	0.703873	-3.4133	0.000641823	0.00368412	23.9466	36.2141	21.4171	9.94392	1.83735	3.78147
ENSG00000099337	KCNK6	2291.53	-1.71918	0.0667795	-25.7441	3.75675e-146	1.40441e-143	3250.21	3505.31	3789.86	1068.97	1066.58	1068.27
ENSG00000099785	2022-03-02	588.226	-0.630657	0.111302	-5.66616	1.46031e-08	1.83755e-07	695.541	696.588	752.52	407.701	505.27	471.739
ENSG00000099840	IZUMO4	71.5448	-1.01305	0.292158	-3.46747	0.000525377	0.00308636	87.0786	95.8607	104.165	39.7757	55.1204	47.2684
ENSG00000099849	RASSF7	616.351	-0.695323	0.113246	-6.13993	8.25558e-10	1.19453e-08	692.275	786.058	808.01	433.555	529.156	449.05
ENSG00000099866	MADCAM1	126.416	-0.748227	0.231781	-3.22817	0.00124587	0.00662777	136.06	187.461	151.867	94.4672	79.9246	108.717
ENSG00000099901	RANBP1	2991.42	0.507184	0.0642282	7.89658	2.86653e-15	6.60009e-14	2524.19	2457.23	2430.84	3889.07	3307.22	3339.99
ENSG00000099984	GSTT2	5.3763	3.84626	1.45574	2.64213	0.00823861	0.0340902	0	2.13024	0	3.97757	11.0241	15.1259
ENSG00000100003	SEC14L2	1870.42	1.2583	0.072002	17.4759	2.18675e-68	2.56924e-66	995.962	1208.91	1102.98	2700.77	2597.09	2616.78
ENSG00000100077	ADRBK2	29.9106	1.43837	0.507507	2.8342	0.00459413	0.0207149	21.7697	17.0419	9.73506	29.8317	34.9096	66.1758
ENSG00000100092	SH3BP1	529.887	0.635054	0.115832	5.48254	4.19272e-08	4.9289e-07	392.942	423.917	428.343	594.646	621.942	717.534
ENSG00000100116	GCAT	767.326	-0.601337	0.108683	-5.53296	3.14871e-08	3.76618e-07	864.255	890.44	1020.23	526.033	641.234	661.758
ENSG00000100162	CENPM	197.494	0.786034	0.180361	4.35811	1.31193e-05	0.000106408	129.529	153.377	151.867	241.637	229.668	278.884
ENSG00000100285	NEFH	98.7394	-1.8324	0.261701	-7.00189	2.52541e-12	4.57086e-11	156.742	151.247	154.787	33.8093	52.3644	43.4869
ENSG00000100292	HMOX1	648.563	-1.06733	0.0989146	-10.7904	3.82089e-27	1.66797e-25	902.352	862.747	869.341	421.622	436.37	398.945
ENSG00000100297	MCM5	1660.58	0.708707	0.068231	10.3869	2.84552e-25	1.15398e-23	1329.04	1174.83	1278.21	2066.35	2021.08	2093.99
ENSG00000100302	RASD2	135.761	-1.9703	0.254871	-7.73056	1.07074e-14	2.36726e-13	199.192	230.066	220.012	32.8149	60.6325	71.848
ENSG00000100321	SYNGR1	1258.07	0.507132	0.0828284	6.12268	9.20119e-10	1.32021e-08	940.449	1082.16	1094.22	1501.53	1549.8	1380.24
ENSG00000100351	GRAP2	5.07076	3.80609	1.46039	2.60621	0.00915503	0.037282	0	0	1.94701	9.94392	12.8614	5.67221
ENSG00000100385	IL2RB	23.1113	5.00526	0.868116	5.76566	8.13412e-09	1.05451e-07	2.17697	2.13024	0	33.8093	53.2831	47.2684
ENSG00000100429	HDAC10	115.349	-0.787741	0.222946	-3.53332	0.000410369	0.00246642	142.591	143.791	151.867	81.5401	89.1113	83.1924
ENSG00000100439	ABHD4	1586.39	-0.694844	0.0729004	-9.53141	1.55159e-21	5.15384e-20	1929.88	1841.59	2111.53	1173.38	1197.03	1264.9
ENSG00000100479	POLE2	109.428	0.869614	0.242254	3.58968	0.000331088	0.00202725	83.8132	72.4281	75.9335	169.047	126.777	128.57
ENSG00000100526	CDKN3	224.459	0.937439	0.175807	5.3322	9.70318e-08	1.08428e-06	127.352	174.68	159.655	317.211	271.009	296.846
ENSG00000100739	BDKRB1	222.689	4.51192	0.256699	17.5767	3.71561e-69	4.41599e-67	23.9466	10.6512	21.4171	387.813	427.183	465.121
ENSG00000100985	MMP9	23.8874	1.39856	0.529817	2.63969	0.00829807	0.034318	10.8848	14.9117	13.6291	20.8822	38.5843	44.4323
ENSG00000100994	PYGB	19918.5	0.749828	0.039168	19.1439	1.08809e-81	1.66957e-79	14013.1	14855.2	15694.9	25283.4	24680.2	24984.2
ENSG00000101003	GINS1	316.63	0.923932	0.143739	6.42786	1.29416e-10	2.02659e-09	228.581	213.024	214.171	411.678	376.656	455.667
ENSG00000101057	MYBL2	985.284	1.08684	0.0937752	11.5898	4.64216e-31	2.37431e-29	573.63	711.5	607.468	1301.66	1415.68	1301.77
ENSG00000101096	NFATC2	428.768	1.11993	0.120947	9.25967	2.05069e-20	6.44712e-19	271.032	279.061	260.9	559.842	610.918	590.855
ENSG00000101134	DOK5	13.3242	-3.20709	0.925845	-3.46396	0.000532293	0.00311986	19.5927	31.9536	20.4436	7.95513	0	0
ENSG00000101166	SLMO2	970.791	0.502232	0.090699	5.53735	3.07084e-08	3.69021e-07	857.725	788.188	765.176	1171.39	1208.97	1033.29
ENSG00000101188	NTSR1	17.5369	2.24431	0.695497	3.22691	0.00125133	0.0066551	4.35393	2.13024	11.6821	17.899	27.5602	41.5962
ENSG00000101198	NKAIN4	2.55221	4.7353	1.87065	2.53137	0.0113619	0.0448221	0	0	0	5.96635	3.67469	5.67221
ENSG00000101210	EEF1A2	1009.94	-0.545179	0.0828049	-6.5839	4.58266e-11	7.55605e-10	1139.64	1213.17	1242.19	856.171	831.4	777.093
ENSG00000101230	ISM1	19.6489	-1.77653	0.648492	-2.73947	0.00615376	0.0264979	20.6812	27.6931	42.8343	11.9327	12.8614	1.89074
ENSG00000101306	MYLK2	46.8698	1.89662	0.387951	4.88882	1.01442e-06	9.82455e-06	21.7697	22.3675	15.5761	55.6859	84.518	81.3017
ENSG00000101335	MYL9	7908.25	-1.31341	0.0472186	-27.8156	2.80933e-170	1.25571e-167	10809.7	11246.6	11776.5	4821.8	4453.73	4341.13
ENSG00000101384	JAG1	5742.51	1.17506	0.0486189	24.1688	4.73509e-129	1.47512e-126	3404.77	3698.09	3473.47	7554.39	8273.57	8050.75
ENSG00000101412	E2F1	760.995	0.680224	0.106348	6.39619	1.59303e-10	2.47951e-09	621.524	547.471	586.051	811.424	1006.87	992.637
ENSG00000101447	FAM83D	542.297	0.875795	0.115751	7.56618	3.84359e-14	8.13884e-13	372.261	366.401	408.872	626.467	738.613	741.169
ENSG00000101460	MAP1LC3A	683.925	-0.777264	0.101274	-7.67486	1.65599e-14	3.61451e-13	942.626	824.402	824.559	529.016	496.084	486.865
ENSG00000101463	SYNDIG1	102.322	-0.634494	0.251582	-2.52202	0.0116683	0.0458461	113.202	137.4	122.662	96.456	79.9246	64.285
ENSG00000101574	METTL4	236.737	0.528391	0.169206	3.12276	0.00179162	0.00915217	204.635	208.763	168.417	299.312	245.286	294.009
ENSG00000101596	SMCHD1	1767.83	0.501966	0.0728723	6.88829	5.64672e-12	9.88105e-11	1618.57	1431.52	1341.49	2065.35	2087.23	2062.79
ENSG00000101680	LAMA1	8.33359	-6.56871	1.46567	-4.48171	7.40478e-06	6.22443e-05	22.8581	21.3024	5.84103	0	0	0
ENSG00000101773	RBBP8	459.438	0.766306	0.116972	6.55121	5.70729e-11	9.32069e-10	321.102	354.685	344.621	583.708	549.367	603.145
ENSG00000101825	MXRA5	663.399	-0.671837	0.108333	-6.20157	5.59027e-10	8.21011e-09	798.946	896.83	749.599	558.848	501.596	474.575
ENSG00000101846	STS	1074.02	-0.539065	0.094855	-5.68304	1.32318e-08	1.67113e-07	1294.21	1397.44	1126.35	879.042	941.64	805.454
ENSG00000101868	POLA1	726.607	0.795106	0.0961377	8.27049	1.33406e-16	3.34507e-15	566.011	528.299	500.382	884.014	955.42	925.515
ENSG00000101871	MID1	945.093	-0.564293	0.0866412	-6.51299	7.36681e-11	1.1815e-09	1184.27	1143.94	1055.28	762.698	798.327	726.043
ENSG00000101911	PRPS2	412.072	0.667155	0.128464	5.19332	2.06571e-07	2.2156e-06	354.845	308.885	292.052	514.1	472.198	530.352
ENSG00000101938	CHRDL1	34.0286	-1.24215	0.449924	-2.7608	0.00576598	0.0251015	63.132	29.8233	50.6223	15.9103	23.8855	20.7981
ENSG00000102057	KCND1	205.743	-0.963329	0.187908	-5.12659	2.95039e-07	3.09979e-06	318.925	220.48	276.476	149.159	130.452	138.969
ENSG00000102109	PCSK1N	1206.14	-3.05384	0.105052	-29.0699	8.62538e-186	4.54734e-183	2089.89	2063.14	2307.21	208.822	306.837	260.922
ENSG00000102221	JADE3	360.101	0.613114	0.141251	4.3406	1.42096e-05	0.000114439	284.094	259.889	309.575	492.224	393.192	421.634
ENSG00000102287	GABRE	1371.1	1.3316	0.0836696	15.915	4.98742e-57	4.86002e-55	707.514	799.905	830.4	2132.97	1892.47	1863.32
ENSG00000102312	PORCN	821.711	-0.816559	0.104842	-7.78847	6.78261e-15	1.52412e-13	970.927	974.584	1198.39	622.489	613.674	550.204
ENSG00000102384	CENPI	323.103	0.981289	0.146486	6.69884	2.10084e-11	3.52616e-10	208.989	240.717	202.489	382.841	462.093	441.487
ENSG00000102452	NALCN	479.949	-1.69097	0.121063	-13.9677	2.4559e-44	1.82295e-42	794.593	710.435	694.11	214.789	237.936	227.834
ENSG00000102531	FNDC3A	2288.88	0.625115	0.0681204	9.17661	4.44871e-20	1.37549e-18	1936.41	1833.07	1634.52	2642.1	2835.95	2851.23
ENSG00000102554	KLF5	346.742	-1.23656	0.155908	-7.93133	2.16814e-15	5.03719e-14	502.879	517.648	440.025	238.654	218.644	162.603
ENSG00000102575	ACP5	35.637	-3.79754	0.572804	-6.62975	3.36255e-11	5.56662e-10	52.2472	69.2328	77.8805	8.94952	5.51204	0
ENSG00000102755	FLT1	172.822	0.650707	0.229089	2.84042	0.00450546	0.0203732	95.7865	170.419	137.264	168.052	217.726	247.686
ENSG00000102854	MSLN	12.2315	-2.74632	0.782311	-3.51052	0.000447237	0.0026654	17.4157	19.1721	27.2582	3.97757	3.67469	1.89074
ENSG00000102935	ZNF423	44.8788	-1.65764	0.458002	-3.61929	0.00029541	0.00182565	69.6629	70.2979	64.2514	39.7757	8.26806	17.0166
ENSG00000102996	MMP15	288.121	-0.867627	0.159541	-5.43826	5.3802e-08	6.22873e-07	348.315	338.708	429.316	199.873	183.735	228.779
ENSG00000103021	CCDC113	83.6679	-0.826821	0.284508	-2.90614	0.00365914	0.0170602	90.3441	101.186	129.476	46.7364	64.3071	69.9572
ENSG00000103044	HAS3	553.267	-2.54833	0.11624	-21.923	1.5689e-106	3.46862e-104	939.361	939.435	955.983	170.041	163.524	151.259
ENSG00000103226	NOMO3	243.543	-0.546203	0.166552	-3.27948	0.00104	0.0056406	327.633	241.782	297.893	198.878	198.433	196.637
ENSG00000103241	FOXF1	546.157	1.39221	0.11391	12.2221	2.3703e-34	1.36515e-32	311.306	281.192	311.522	727.895	810.27	834.76
ENSG00000103269	RHBDL1	183.888	-0.550301	0.198455	-2.77292	0.00555555	0.0243245	229.67	188.526	237.535	135.237	181.897	130.461
ENSG00000103365	GGA2	1375.15	0.59029	0.0688023	8.57952	9.52699e-18	2.58423e-16	1100.46	1075.77	1116.61	1653.67	1681.17	1623.2
ENSG00000103449	SALL1	83.6238	-1.59516	0.271902	-5.86668	4.44609e-09	5.93611e-08	119.733	138.466	118.768	42.7588	40.4216	41.5962
ENSG00000103485	QPRT	600.85	2.21705	0.115793	19.1467	1.03177e-81	1.59505e-79	182.865	224.74	229.747	1015.27	998.598	953.876
ENSG00000103647	CORO2B	1084.32	-0.943516	0.082646	-11.4163	3.46483e-30	1.72078e-28	1410.67	1398.5	1470.97	758.721	786.385	680.665
ENSG00000103888	KIAA1199	205.382	-0.663384	0.177261	-3.74241	0.000182266	0.00118369	219.874	257.759	277.449	169.047	163.524	144.641
ENSG00000103942	HOMER2	76.1393	-1.99268	0.315037	-6.32524	2.52844e-10	3.84237e-09	114.291	153.377	97.3506	37.7869	27.5602	26.4703
ENSG00000103995	CEP152	204.696	0.681786	0.178883	3.81135	0.000138207	0.000917262	152.388	156.573	162.575	236.665	226.912	293.064
ENSG00000104081	BMF	166.635	0.598618	0.193403	3.09519	0.00196688	0.00995103	130.618	125.684	141.158	202.856	176.385	223.107
ENSG00000104140	RHOV	2.83314	-5.01212	1.85348	-2.70416	0.00684767	0.0290479	6.5309	8.52095	1.94701	0	0	0
ENSG00000104290	FZD3	142.504	-1.54153	0.213784	-7.2107	5.56643e-13	1.07466e-11	213.343	187.461	235.588	67.6186	73.4939	77.5202
ENSG00000104327	CALB1	6.69722	-2.59171	1.01776	-2.54649	0.0108813	0.0431997	10.8848	13.8466	9.73506	1.98878	1.83735	1.89074
ENSG00000104332	SFRP1	32392.8	-1.29286	0.0286588	-45.112	0	0	45518.2	46871.6	45634.1	18687.6	18612.3	19033.1
ENSG00000104419	NDRG1	10438	-0.667003	0.0386714	-17.248	1.15911e-66	1.33143e-64	12294.4	13191.5	12938.9	8235.55	7862.93	8104.64
ENSG00000104447	TRPS1	564.912	0.5787	0.117163	4.93926	7.84197e-07	7.77429e-06	444.101	506.997	408.872	661.27	738.613	629.615
ENSG00000104490	NCALD	41.0282	-1.23513	0.435551	-2.83579	0.00457123	0.0206207	56.6011	62.842	53.5428	10.9383	37.6656	24.5796
ENSG00000104518	GSDMD	29.7479	-3.08463	0.586085	-5.2631	1.41646e-07	1.55161e-06	51.1587	63.9072	44.7813	0	9.18674	9.45368
ENSG00000104611	SH2D4A	392.652	-4.69625	0.200528	-23.4194	2.71124e-121	7.85152e-119	712.956	837.184	718.447	29.8317	38.5843	18.9074
ENSG00000104722	NEFM	1325.74	-2.09814	0.0822776	-25.5007	1.93675e-143	7.11099e-141	2224.86	2222.9	2000.55	532.994	508.026	465.121
ENSG00000104725	NEFL	95.7591	-2.39907	0.301489	-7.95742	1.7567e-15	4.09982e-14	180.688	187.461	114.874	29.8317	23.8855	37.8147
ENSG00000104738	MCM4	2261.64	0.601675	0.0556809	10.8058	3.23243e-27	1.4171e-25	1817.77	1814.96	1758.15	2727.62	2753.26	2698.08
ENSG00000104880	ARHGEF18	1198.33	-0.592594	0.0839422	-7.05955	1.67046e-12	3.08038e-11	1350.81	1402.76	1569.29	888.986	993.086	985.074
ENSG00000104889	RNASEH2A	593.36	0.752549	0.102511	7.34118	2.11719e-13	4.24697e-12	421.243	456.936	447.813	718.945	755.15	760.076
ENSG00000104894	CD37	317.935	0.530721	0.138726	3.82566	0.00013042	0.000868521	261.236	248.173	270.635	403.723	368.388	355.458
ENSG00000104967	NOVA2	48.8004	1.04917	0.376567	2.78615	0.0053339	0.0234639	34.8315	38.3443	22.3906	61.6523	51.4457	84.1378
ENSG00000104998	IL27RA	315.804	0.622568	0.138909	4.48185	7.39988e-06	6.22286e-05	271.032	240.717	234.615	390.796	375.737	381.929
ENSG00000105011	ASF1B	351.116	0.850145	0.135873	6.2569	3.92716e-10	5.88102e-09	256.882	227.936	266.741	426.594	481.385	447.159
ENSG00000105088	OLFM2	114.889	-0.988388	0.246761	-4.00545	6.18993e-05	0.000440995	134.972	150.182	173.284	57.6747	90.03	83.1924
ENSG00000105290	APLP1	2603.27	-0.692707	0.0557481	-12.4257	1.89667e-35	1.12709e-33	3106.53	3178.32	3363.46	2032.54	1971.47	1967.31
ENSG00000105327	BBC3	389.658	-0.802544	0.13762	-5.83157	5.49071e-09	7.2705e-08	482.198	503.801	499.408	332.127	244.367	276.047
ENSG00000105357	MYH14	40.3217	1.12018	0.403271	2.77774	0.00547384	0.0240179	17.4157	25.5629	33.0992	45.742	63.3885	56.7221
ENSG00000105379	ETFB	374.749	-0.906832	0.135198	-6.70741	1.98104e-11	3.33323e-10	456.074	488.89	520.826	291.357	236.099	255.249
ENSG00000105464	GRIN2D	37.5903	-1.34772	0.435299	-3.09608	0.00196097	0.00992358	60.955	54.3211	46.7283	21.8766	30.3162	11.3444
ENSG00000105472	CLEC11A	374.59	-1.04177	0.13936	-7.47539	7.69758e-14	1.59225e-12	511.587	471.848	529.587	224.732	284.789	224.998
ENSG00000105483	CARD8	698.084	0.518223	0.112003	4.62689	3.71205e-06	3.28839e-05	536.622	646.527	539.322	830.317	903.056	732.66
ENSG00000105499	PLA2G4C	14.0442	-2.18226	0.735601	-2.96664	0.00301077	0.0144299	37.0084	10.6512	21.4171	3.97757	4.59337	6.61758
ENSG00000105518	TMEM205	135.516	-0.714114	0.235652	-3.03038	0.00244246	0.0120171	139.326	151.247	214.171	119.327	99.2167	89.81
ENSG00000105612	DNASE2	325.155	-0.590757	0.144526	-4.08754	4.35975e-05	0.000321063	352.668	395.159	424.449	257.547	285.707	235.397
ENSG00000105642	KCNN1	11.3496	-1.9205	0.741741	-2.58918	0.00962034	0.0389148	15.2388	19.1721	19.4701	3.97757	5.51204	4.72684
ENSG00000105664	COMP	9.83469	-3.21676	0.968195	-3.32243	0.000892373	0.00493228	10.8848	17.0419	25.3112	1.98878	0	3.78147
ENSG00000105696	TMEM59L	273.205	-0.86719	0.153963	-5.63244	1.77674e-08	2.2007e-07	349.403	324.861	384.535	175.013	200.271	205.145
ENSG00000105750	ZNF85	116.525	0.778415	0.236075	3.29732	0.000976113	0.00533631	96.875	94.7956	66.1984	143.192	152.5	145.587
ENSG00000105755	ETHE1	340.039	-0.525212	0.143501	-3.65999	0.000252223	0.0015835	433.216	394.094	376.747	257.547	258.147	320.48
ENSG00000105767	CADM4	427.347	-0.874291	0.146513	-5.96731	2.4119e-09	3.31935e-08	498.525	511.257	648.355	354.998	267.334	283.61
ENSG00000105825	TFPI2	737.405	1.14986	0.116474	9.87217	5.49604e-23	1.97906e-21	496.348	398.355	479.938	917.823	1165.8	966.166
ENSG00000105855	ITGB8	47.1217	-1.11376	0.382052	-2.9152	0.00355464	0.0166599	82.7247	66.0374	44.7813	23.8654	29.3976	35.924
ENSG00000105877	DNAH11	95.1369	1.9949	0.264371	7.54582	4.49461e-14	9.46861e-13	37.0084	41.5397	36.0197	141.204	154.337	160.713
ENSG00000105894	PTN	267.328	1.84105	0.167303	11.0043	3.64291e-28	1.67192e-26	93.6095	121.424	134.344	425.6	426.265	402.727
ENSG00000105939	ZC3HAV1	790.201	1.19005	0.0924244	12.8759	6.15143e-38	3.95249e-36	509.41	464.392	471.177	1136.59	1059.23	1100.41
ENSG00000106066	CPVL	6.60265	3.06235	1.17175	2.61348	0.00896261	0.0365708	2.17697	2.13024	0	9.94392	5.51204	19.8527
ENSG00000106268	NUDT1	305.608	0.61333	0.148906	4.11891	3.80664e-05	0.000283787	232.935	225.805	265.767	345.054	350.015	414.071
ENSG00000106443	PHF14	583.769	0.549097	0.113005	4.85903	1.17964e-06	1.13075e-05	478.932	515.518	428.343	657.293	756.987	665.539
ENSG00000106462	EZH2	617.582	1.03054	0.104954	9.81899	9.3269e-23	3.3121e-21	425.597	369.596	422.502	795.513	843.342	848.941
ENSG00000106484	MEST	3100.44	-0.944847	0.0496395	-19.0342	8.88815e-81	1.32427e-78	4064.4	4148.64	4030.31	2080.27	2136.83	2142.2
ENSG00000106624	AEBP1	8747.66	0.835874	0.0466663	17.9117	9.55665e-72	1.22046e-69	5896.31	6208.58	6738.61	11012.9	11507.3	11122.3
ENSG00000106688	SLC1A1	175.532	-3.17949	0.234843	-13.5388	9.23138e-42	6.456e-40	250.351	351.489	346.568	37.7869	36.7469	30.2518
ENSG00000106714	CNTNAP3	5.80615	5.92378	1.5386	3.85012	0.000118061	0.000792253	0	0	0	7.95513	18.3735	8.50831
ENSG00000106785	TRIM14	637.113	1.09941	0.110355	9.96248	2.2244e-23	8.13805e-22	376.615	418.592	420.555	966.549	840.586	799.781
ENSG00000106799	TGFBR1	1815.22	0.60172	0.0671537	8.96033	3.23699e-19	9.54889e-18	1522.79	1375.07	1429.11	2075.3	2229.62	2259.43
ENSG00000106976	DNM1	3323.41	0.653884	0.0496018	13.1827	1.10397e-39	7.36973e-38	2485.01	2610.61	2651.83	4108.83	4055.02	4029.16
ENSG00000106991	ENG	20245.4	-0.655113	0.036554	-17.9218	7.97061e-72	1.02427e-69	23602.7	24985.6	25704.4	15390.2	15795.7	15993.7
ENSG00000107201	DDX58	541.067	1.07203	0.137816	7.7787	7.32733e-15	1.63986e-13	436.482	283.322	327.098	744.799	690.842	763.857
ENSG00000107485	GATA3	91.8132	-4.53649	0.399435	-11.3573	6.82556e-30	3.36547e-28	189.396	171.484	167.443	5.96635	14.6988	1.89074
ENSG00000107562	CXCL12	3901.84	-1.14896	0.0516093	-22.2628	8.48597e-110	2.07714e-107	5477.25	5403.35	5254.98	2354.72	2338.94	2581.8
ENSG00000107736	CDH23	10.2612	3.77042	1.06593	3.53722	0.000404364	0.00243531	0	4.26048	0	18.8934	11.9428	26.4703
ENSG00000107796	ACTA2	553.267	-1.31063	0.115273	-11.3699	5.90761e-30	2.91987e-28	711.868	789.253	864.473	314.228	333.478	306.299
ENSG00000107798	LIPA	1205.75	-0.957278	0.0783129	-12.2238	2.32072e-34	1.34035e-32	1675.18	1617.92	1482.65	816.395	803.839	838.542
ENSG00000107984	DKK1	762.545	0.624631	0.0921501	6.77841	1.21508e-11	2.0889e-10	586.692	617.769	595.786	873.076	948.071	953.876
ENSG00000108001	EBF3	124.074	-7.60083	0.751552	-10.1135	4.81274e-24	1.84617e-22	269.944	230.066	240.456	3.97757	0	0
ENSG00000108018	SORCS1	61.5694	1.77438	0.335704	5.28554	1.25334e-07	1.38176e-06	26.1236	36.2141	21.4171	82.5345	101.973	101.154
ENSG00000108055	SMC3	1793.98	0.590351	0.065787	8.97368	2.86772e-19	8.48391e-18	1480.34	1438.98	1377.51	2164.79	2248.91	2053.34
ENSG00000108384	RAD51C	176.999	-0.550108	0.210367	-2.61499	0.008923	0.0364309	229.67	243.912	157.708	157.114	149.744	123.843
ENSG00000108389	MTMR4	2154.89	0.529243	0.0564546	9.37466	6.93962e-21	2.24348e-19	1756.81	1796.86	1738.68	2536.69	2536.46	2563.84
ENSG00000108439	PNPO	180.472	-1.13672	0.196469	-5.78572	7.22037e-09	9.4259e-08	268.855	235.391	240.456	92.4784	135.045	110.608
ENSG00000108465	CDK5RAP3	1820.63	-0.51019	0.0636786	-8.01196	1.12893e-15	2.68037e-14	2059.41	2105.74	2251.72	1498.55	1489.17	1519.21
ENSG00000108551	RASD1	38.6684	-1.19723	0.434063	-2.7582	0.00581211	0.0252648	76.1938	42.6048	42.8343	25.8542	29.3976	15.1259
ENSG00000108691	CCL2	41.527	-2.41678	0.456566	-5.29339	1.20069e-07	1.32514e-06	57.6896	69.2328	82.748	21.8766	11.9428	5.67221
ENSG00000108798	ABI3	73.8005	-2.87027	0.361124	-7.94814	1.89328e-15	4.41356e-14	121.91	100.121	167.443	14.9159	11.9428	26.4703
ENSG00000108932	SLC16A6	26.0706	-1.54016	0.54565	-2.82262	0.00476335	0.0213655	66.3975	27.6931	22.3906	12.9271	13.7801	13.2352
ENSG00000108947	EFNB3	279.321	0.909515	0.153408	5.92873	3.05289e-09	4.146e-08	165.449	213.024	203.463	371.902	363.795	358.295
ENSG00000108984	MAP2K6	34.5686	2.08011	0.449693	4.62563	3.73467e-06	3.307e-05	17.4157	10.6512	11.6821	61.6523	60.6325	45.3777
ENSG00000109099	PMP22	322.692	0.695742	0.148061	4.69901	2.61431e-06	2.36588e-05	256.882	214.089	267.714	414.661	356.445	426.361
ENSG00000109107	ALDOC	440.03	0.616554	0.131844	4.6764	2.91952e-06	2.62936e-05	314.572	335.513	391.349	549.899	473.117	575.729
ENSG00000109472	CPE	650.762	-1.00755	0.098008	-10.2803	8.64329e-25	3.39799e-23	894.733	865.942	846.95	435.544	417.078	444.323
ENSG00000109536	FRG1	426.298	0.594178	0.124379	4.77716	1.77789e-06	1.64737e-05	325.456	328.057	365.065	550.893	474.036	514.28
ENSG00000109610	SOD3	217.283	-1.90405	0.174348	-10.921	9.14857e-28	4.14325e-26	324.368	334.447	369.932	90.4896	93.7047	90.7553
ENSG00000109685	WHSC1	4096.61	0.547071	0.0459962	11.8938	1.27404e-32	6.94844e-31	3392.8	3305.07	3290.45	4741.26	5000.34	4849.74
ENSG00000109790	KLHL5	1337.43	0.851773	0.0816888	10.4271	1.8659e-25	7.6424e-24	1002.49	1003.34	856.685	1663.62	1671.07	1827.4
ENSG00000109805	NCAPG	708.384	1.21026	0.123843	9.77253	1.47714e-22	5.20953e-21	507.233	439.894	336.833	1036.16	984.818	945.368
ENSG00000109861	CTSC	2053.73	-0.736543	0.0602971	-12.2152	2.57788e-34	1.48055e-32	2650.46	2555.22	2495.1	1560.2	1486.41	1574.98
ENSG00000109881	CCDC34	247.504	0.993501	0.17104	5.80857	6.30071e-09	8.28318e-08	134.972	168.289	192.754	305.278	350.015	333.715
ENSG00000109911	ELP4	221.323	0.584156	0.166357	3.51147	0.000445635	0.00265836	169.803	170.419	190.807	276.441	242.53	277.938
ENSG00000110002	VWA5A	61.6015	-1.44639	0.354599	-4.07894	4.52408e-05	0.000331641	82.7247	62.842	124.609	37.7869	25.7229	35.924
ENSG00000110042	DTX4	90.7616	-1.46773	0.301452	-4.86885	1.12248e-06	1.07797e-05	95.7865	162.963	141.158	53.6971	57.8764	33.0879
ENSG00000110076	NRXN2	19.6925	-1.70745	0.622853	-2.74134	0.00611886	0.0263808	22.8581	26.628	40.8872	13.9215	11.0241	2.8361
ENSG00000110169	HPX	106.892	-0.848578	0.237606	-3.57136	0.000355135	0.00216289	143.68	137.4	131.423	72.5906	88.1927	68.0665
ENSG00000110203	FOLR3	114.145	-2.11453	0.277153	-7.62947	2.35719e-14	5.08031e-13	252.528	150.182	153.814	42.7588	47.771	37.8147
ENSG00000110318	KIAA1377	145.168	-0.588278	0.235588	-2.49706	0.0125229	0.0486395	214.431	146.986	161.602	145.181	112.997	89.81
ENSG00000110328	GALNT18	22.1685	-1.6098	0.604497	-2.66305	0.00774363	0.0323283	34.8315	45.8001	19.4701	19.8878	7.34939	5.67221
ENSG00000110400	PVRL1	960.572	0.782424	0.0810292	9.65608	4.63265e-22	1.59284e-20	692.275	730.672	696.057	1216.14	1216.32	1211.96
ENSG00000110436	SLC1A2	37.2698	1.09203	0.409418	2.66728	0.00764673	0.0320148	26.1236	15.9768	29.2052	51.7084	51.4457	49.1591
ENSG00000110628	SLC22A18	161.972	-0.609219	0.199831	-3.04867	0.0022986	0.0114269	201.369	195.982	189.834	125.293	151.581	107.772
ENSG00000110651	CD81	10255.1	-0.508584	0.03975	-12.7946	1.75825e-37	1.11578e-35	11604.3	12071	12457	8187.82	8720.05	8490.35
ENSG00000110719	TCIRG1	1305.05	-1.496	0.0844248	-17.7199	2.94581e-70	3.62688e-68	1865.66	1860.76	2054.1	650.332	639.397	760.076
ENSG00000110723	EXPH5	2.45535	-4.80709	1.93019	-2.49048	0.0127571	0.0494158	8.70786	2.13024	3.89402	0	0	0
ENSG00000110876	SELPLG	624.337	-0.681372	0.111194	-6.12775	8.91313e-10	1.28325e-08	829.424	709.369	769.07	425.6	518.132	494.428
ENSG00000110900	TSPAN11	63.3623	-4.11321	0.484451	-8.49046	2.05829e-17	5.48193e-16	97.9635	178.94	82.748	1.98878	12.8614	5.67221
ENSG00000111052	LIN7A	68.1386	0.919525	0.343718	2.67523	0.00746786	0.031413	67.4859	48.9955	25.3112	84.5233	95.542	86.9739
ENSG00000111087	GLI1	232.748	2.98002	0.18981	15.7	1.51272e-55	1.42674e-53	55.5126	50.0606	51.5958	412.673	441.882	384.765
ENSG00000111199	TRPV4	104.151	-0.97875	0.264036	-3.70688	0.000209832	0.00134276	115.379	137.4	161.602	79.5513	79.9246	51.0499
ENSG00000111206	FOXM1	1529.92	1.06505	0.0704281	15.1225	1.15058e-51	1.00242e-49	926.299	990.561	1050.41	2073.31	2044.97	2093.99
ENSG00000111247	RAD51AP1	198.677	0.875713	0.187843	4.66194	3.13247e-06	2.80029e-05	157.83	135.27	127.529	280.418	214.97	276.047
ENSG00000111262	KCNA1	2.44757	-4.80301	1.89994	-2.52797	0.0114724	0.0452058	6.5309	4.26048	3.89402	0	0	0
ENSG00000111305	GSG1	36.6771	-1.63692	0.431492	-3.79363	0.000148459	0.000981185	57.6896	53.256	55.4898	19.8878	10.1054	23.6342
ENSG00000111321	LTBR	107.278	1.80933	0.262528	6.89198	5.5022e-12	9.64456e-11	63.132	35.1489	44.7813	163.08	161.687	175.838
ENSG00000111331	OAS3	11.4912	3.10468	0.925478	3.35468	0.000794566	0.00446002	1.08848	2.13024	3.89402	5.96635	29.3976	26.4703
ENSG00000111581	NUP107	817.45	0.589122	0.0908299	6.48599	8.81506e-11	1.40284e-09	686.833	668.895	603.574	985.442	1001.35	958.603
ENSG00000111602	TIMELESS	863.047	0.756088	0.0955251	7.91507	2.47122e-15	5.72193e-14	690.098	578.36	657.116	1150.51	1084.03	1018.16
ENSG00000111665	CDCA3	433.182	0.765212	0.127773	5.98884	2.11338e-09	2.92812e-08	293.89	335.513	332.939	561.831	486.897	588.019
ENSG00000111728	ST8SIA1	25.6712	-2.8354	0.593918	-4.77406	1.80548e-06	1.66992e-05	30.4775	51.1257	53.5428	5.96635	11.0241	1.89074
ENSG00000111788	RP11-22B23.1	227.112	0.581912	0.171035	3.40229	0.000668226	0.00381438	168.715	197.047	180.099	260.531	311.43	244.85
ENSG00000111799	COL12A1	2792.2	0.703819	0.0624489	11.2703	1.83911e-29	8.85572e-28	2003.9	2321.96	2047.28	3497.28	3333.87	3548.91
ENSG00000111859	NEDD9	1570.83	-0.730761	0.0725595	-10.0712	7.40714e-24	2.80993e-22	1902.67	2121.72	1857.45	1157.47	1218.16	1167.53
ENSG00000111913	FAM65B	29.8624	-4.1495	0.636531	-6.51893	7.08106e-11	1.13923e-09	50.0702	53.256	66.1984	3.97757	0	5.67221
ENSG00000112029	FBXO5	379.932	0.704669	0.134804	5.22735	1.71958e-07	1.86282e-06	321.102	284.387	261.873	452.448	447.394	512.39
ENSG00000112118	MCM3	1882.63	0.766841	0.0661718	11.5886	4.706e-31	2.401e-29	1326.86	1377.2	1475.83	2363.67	2281.98	2470.25
ENSG00000112137	PHACTR1	25.3264	1.8543	0.536114	3.45878	0.000542637	0.00317596	10.8848	5.3256	16.5496	45.742	42.259	31.1971
ENSG00000112139	MDGA1	533.716	-0.708661	0.112083	-6.32266	2.57101e-10	3.90418e-09	634.586	628.42	723.315	406.706	421.671	387.601
ENSG00000112293	GPLD1	23.004	-1.82151	0.546564	-3.33265	0.000860232	0.0047726	47.8932	26.628	33.0992	7.95513	8.26806	14.1805
ENSG00000112294	ALDH5A1	170.496	-1.32594	0.19615	-6.75981	1.38174e-11	2.36356e-10	269.944	236.456	224.88	107.394	99.2167	85.0831
ENSG00000112304	ACOT13	312.611	-0.806832	0.139859	-5.76891	7.97864e-09	1.03566e-07	388.588	389.834	414.713	245.615	222.319	214.599
ENSG00000112312	GMNN	452.975	0.735286	0.130519	5.63358	1.76508e-08	2.18763e-07	394.031	308.885	317.363	585.697	516.295	595.582
ENSG00000112320	SOBP	212.097	-1.10667	0.175364	-6.3107	2.77783e-10	4.19963e-09	288.448	299.299	281.343	125.293	121.265	156.931
ENSG00000112343	TRIM38	214.485	2.03892	0.214418	9.5091	1.92326e-21	6.3372e-20	77.2823	111.838	63.2779	281.413	370.225	382.874
ENSG00000112365	ZBTB24	354.116	0.672258	0.135273	4.96965	6.70739e-07	6.70445e-06	248.174	274.801	295.946	406.706	454.743	444.323
ENSG00000112379	KIAA1244	97.5978	-1.9387	0.278427	-6.96304	3.33012e-12	5.96434e-11	152.388	168.289	144.079	27.843	53.2831	39.7055
ENSG00000112414	GPR126	188.97	-1.42659	0.189231	-7.53887	4.74063e-14	9.96648e-13	276.475	273.736	276.476	89.4952	123.102	94.5368
ENSG00000112541	PDE10A	97.2615	3.65469	0.344521	10.608	2.73527e-26	1.14542e-24	18.5042	17.0419	7.78805	161.091	225.994	153.15
ENSG00000112559	MDFI	1232.43	0.594544	0.0921794	6.44986	1.11953e-10	1.76118e-09	831.601	1074.71	1038.73	1551.25	1471.71	1426.56
ENSG00000112742	TTK	309.034	1.11866	0.170377	6.56581	5.17523e-11	8.48549e-10	239.466	184.266	161.602	386.818	389.518	492.537
ENSG00000112759	SLC29A1	1117.62	1.08136	0.0819846	13.1898	1.00417e-39	6.74727e-38	751.053	718.956	682.428	1599.98	1431.29	1522.04
ENSG00000112769	LAMA4	2272.78	-0.860673	0.0586248	-14.681	8.52723e-49	7.09831e-47	2946.52	3017.48	2829.98	1635.77	1554.4	1652.5
ENSG00000112773	FAM46A	1001.15	-1.08344	0.087676	-12.3574	4.44434e-35	2.59989e-33	1423.74	1405.96	1251.93	625.472	620.105	679.72
ENSG00000112877	CEP72	206.203	0.532797	0.176546	3.01788	0.00254546	0.0124821	150.211	178.94	176.205	264.508	215.888	251.468
ENSG00000112902	SEMA5A	1042.07	0.555751	0.0786905	7.06249	1.63544e-12	3.01852e-11	869.698	854.226	808.01	1245.97	1220	1254.5
ENSG00000112936	C7	20.0801	1.40267	0.548628	2.5567	0.0105672	0.0421151	8.70786	10.6512	13.6291	27.843	29.3976	30.2518
ENSG00000112964	GHR	135.485	-0.662848	0.216979	-3.05489	0.00225143	0.0112222	194.838	157.638	146.026	97.4504	113.916	103.045
ENSG00000112984	KIF20A	966.618	1.16747	0.11097	10.5206	6.94668e-26	2.87386e-24	700.983	535.755	551.004	1165.43	1430.37	1416.16
ENSG00000113070	HBEGF	1473.59	0.625284	0.0758203	8.24692	1.62535e-16	4.04585e-15	1103.72	1139.68	1233.43	1668.59	1798.76	1897.35
ENSG00000113083	LOX	50821.7	-1.00305	0.034519	-29.0578	1.22537e-185	6.29871e-183	69094.7	66706.3	67631.4	32615	35555.4	33327.1
ENSG00000113140	SPARC	166437	-0.565013	0.0274019	-20.6195	1.83418e-94	3.49191e-92	193895	201413	200545	133956	136454	132356
ENSG00000113209	PCDHB5	401.117	6.11032	0.278636	21.9294	1.36154e-106	3.0429e-104	9.79635	14.9117	9.73506	844.238	737.695	790.328
ENSG00000113211	PCDHB6	6.55627	3.05979	1.21243	2.52367	0.0116136	0.0456746	0	4.26048	0	7.95513	10.1054	17.0166
ENSG00000113361	CDH6	1014.45	1.35087	0.0864066	15.6339	4.2799e-55	4.01822e-53	570.365	574.099	569.501	1578.1	1395.47	1399.14
ENSG00000113368	LMNB1	1089.58	0.958732	0.0822085	11.6622	1.98859e-31	1.03512e-29	697.718	720.021	802.169	1407.06	1472.63	1437.9
ENSG00000113389	NPR3	349.196	-1.86787	0.147383	-12.6736	8.28512e-37	5.17782e-35	582.338	537.885	524.72	129.271	146.069	174.893
ENSG00000113448	PDE4D	267.801	1.02168	0.156308	6.53635	6.30388e-11	1.02139e-09	193.75	170.419	166.469	324.172	375.737	376.257
ENSG00000113460	BRIX1	436.191	0.577388	0.131243	4.39937	1.08564e-05	8.91091e-05	350.491	338.708	361.171	454.437	598.056	514.28
ENSG00000113504	SLC12A7	40.8683	1.96087	0.41409	4.73536	2.18668e-06	1.99558e-05	19.5927	17.0419	13.6291	51.7084	80.8433	62.3943
ENSG00000113532	ST8SIA4	20.4759	4.84015	0.889912	5.4389	5.36096e-08	6.21696e-07	0	2.13024	1.94701	47.7308	27.5602	43.4869
ENSG00000113569	NUP155	1404.46	0.574995	0.0756211	7.60363	2.87941e-14	6.17347e-13	1234.34	1099.2	1052.36	1664.61	1680.25	1695.99
ENSG00000113594	LIFR	1070.94	-0.591698	0.0852853	-6.93787	3.98067e-12	7.07403e-11	1399.79	1252.58	1211.04	814.407	851.61	896.209
ENSG00000113645	WWC1	1567.29	-0.567199	0.0724454	-7.82933	4.90475e-15	1.1082e-13	1812.32	1909.76	1892.5	1188.3	1230.1	1370.78
ENSG00000113721	PDGFRB	5266.11	0.701685	0.0488333	14.369	8.10154e-47	6.35785e-45	3734.58	4148.64	4145.19	6683.31	6456.44	6428.5
ENSG00000113763	UNC5A	17.4623	-2.02613	0.738696	-2.74284	0.00609099	0.0262937	23.9466	21.3024	38.9402	0	7.34939	13.2352
ENSG00000113805	CNTN3	132.246	4.38628	0.321002	13.6643	1.65835e-42	1.17173e-40	7.61938	10.6512	17.5231	226.721	271.927	259.031
ENSG00000113810	SMC4	1920.59	1.02621	0.0790005	12.9899	1.39586e-38	9.05374e-37	1432.44	1228.08	1136.08	2605.31	2681.61	2440
ENSG00000114200	BCHE	77.3043	-2.42821	0.347589	-6.98586	2.83115e-12	5.10625e-11	132.795	150.182	108.059	34.8037	26.6415	11.3444
ENSG00000114270	COL7A1	666.455	0.712665	0.115064	6.19363	5.87924e-10	8.62218e-09	415.8	525.104	573.395	829.323	821.294	833.815
ENSG00000114315	HES1	360.009	2.17716	0.144868	15.0286	4.77e-51	4.0865e-49	128.441	133.14	129.476	622.489	528.237	618.271
ENSG00000114346	ECT2	1491.94	0.676246	0.0787411	8.58822	8.83243e-18	2.40216e-16	1182.09	1207.85	1057.23	1685.49	1930.13	1888.85
ENSG00000114737	CISH	22.7819	-1.52579	0.515822	-2.95797	0.00309673	0.0147696	32.6545	29.8233	38.9402	11.9327	10.1054	13.2352
ENSG00000114739	ACVR2B	204.422	0.51669	0.179439	2.87947	0.00398342	0.0183146	152.388	166.159	185.94	211.805	269.171	241.069
ENSG00000114757	PEX5L	180.465	-1.06386	0.203372	-5.23111	1.68492e-07	1.82912e-06	228.581	235.391	268.688	92.4784	145.15	112.499
ENSG00000114779	ABHD14B	543.127	-0.566581	0.118599	-4.77727	1.77691e-06	1.6472e-05	631.32	578.36	734.997	437.532	416.159	460.394
ENSG00000114790	ARHGEF26	86.1197	1.30351	0.264521	4.92784	8.31454e-07	8.1993e-06	53.3357	48.9955	46.7283	128.277	123.102	116.28
ENSG00000114812	VIPR1	32.3056	-3.27473	0.5426	-6.03525	1.58715e-09	2.23363e-08	47.8932	46.8653	80.801	7.95513	2.75602	7.56294
ENSG00000114853	ZBTB47	2179.83	-0.528229	0.0662113	-7.97793	1.48804e-15	3.50064e-14	2375.07	2575.46	2771.57	1798.85	1736.29	1821.72
ENSG00000114861	FOXP1	2162.36	0.692073	0.0584436	11.8417	2.37536e-32	1.27519e-30	1631.64	1703.13	1625.75	2661.99	2604.44	2747.24
ENSG00000115163	CENPA	141.685	1.20841	0.21217	5.69547	1.23033e-08	1.56346e-07	101.229	79.8839	75.9335	197.884	194.759	200.418
ENSG00000115226	FNDC4	1083.62	-0.504181	0.0806313	-6.25292	4.02838e-10	6.01944e-09	1223.45	1241.93	1347.33	871.087	879.171	938.751
ENSG00000115232	ITGA4	1447.1	0.571699	0.0798251	7.16189	7.95708e-13	1.51768e-11	1177.74	1232.34	1083.51	1600.97	1874.09	1713.95
ENSG00000115255	REEP6	259.643	-0.782769	0.174145	-4.49491	6.95979e-06	5.87198e-05	267.767	347.229	369.932	200.867	209.458	162.603
ENSG00000115266	APC2	394.784	-0.67621	0.127479	-5.30447	1.13e-07	1.25386e-06	474.579	449.48	532.508	306.273	296.732	309.135
ENSG00000115297	TLX2	10.0599	-4.95508	1.28785	-3.84757	0.000119296	0.000800014	21.7697	8.52095	28.2317	0	1.83735	0
ENSG00000115318	LOXL3	1533.56	-0.763759	0.078194	-9.76749	1.55247e-22	5.46581e-21	1770.96	1978.99	2039.49	1225.09	1066.58	1120.26
ENSG00000115339	GALNT3	146.377	1.91046	0.230039	8.30492	9.98895e-17	2.52004e-15	64.2205	63.9072	56.4633	278.43	187.409	227.834
ENSG00000115380	EFEMP1	3657.55	1.66245	0.0598565	27.774	8.94908e-170	3.91494e-167	1748.1	1618.98	1899.31	5497	5819.8	5362.13
ENSG00000115392	FANCL	181.385	0.513453	0.194077	2.64562	0.00815424	0.0338023	176.334	133.14	139.211	184.957	229.668	224.998
ENSG00000115457	IGFBP2	1534.59	1.27226	0.0675408	18.8369	3.76306e-79	5.44875e-77	928.476	884.049	883.943	2133.96	2210.33	2166.78
ENSG00000115461	IGFBP5	45195.3	-0.993242	0.0280155	-35.4533	2.58389e-275	3.12514e-272	58840.1	60898.2	60760.4	30043.6	30565.2	30064.6
ENSG00000115507	OTX1	21.424	4.8902	0.873905	5.5958	2.19603e-08	2.67968e-07	2.17697	2.13024	0	47.7308	34.9096	41.5962
ENSG00000115602	IL1RL1	3.52826	-5.32915	1.72825	-3.08355	0.00204543	0.0102928	10.8848	6.39072	3.89402	0	0	0
ENSG00000115648	MLPH	4289.44	1.00861	0.0485988	20.7539	1.13121e-95	2.19422e-93	2799.58	2828.96	2915.65	5664.05	5998.94	5529.46
ENSG00000115687	PASK	234.801	0.774945	0.179387	4.31995	1.56062e-05	0.000124807	157.83	149.117	212.224	265.503	318.78	305.354
ENSG00000115738	ID2	386.768	-0.715376	0.127817	-5.59688	2.1824e-08	2.66463e-07	497.437	505.932	439.051	299.312	282.033	296.846
ENSG00000115750	TAF1B	419.852	0.509955	0.134308	3.79692	0.000146505	0.000969516	389.677	351.489	298.866	481.286	538.343	459.449
ENSG00000115844	DLX2	616.004	-1.89007	0.117338	-16.1079	2.24578e-58	2.25246e-56	838.132	1049.14	1023.15	266.497	257.229	261.867
ENSG00000116016	EPAS1	9305.07	0.517719	0.0360136	14.3756	7.35896e-47	5.86463e-45	7739.11	7464.36	7755.92	10822	11151.8	10897.3
ENSG00000116032	GRIN3B	168.693	-0.858611	0.233921	-3.67051	0.000242063	0.0015253	229.67	209.829	213.198	76.5682	122.184	160.713
ENSG00000116035	VAX2	81.4308	-1.1061	0.299449	-3.69379	0.000220934	0.00140552	105.583	79.8839	147.973	52.7028	53.2831	49.1591
ENSG00000116039	ATP6V1B1	17.6638	-1.77976	0.608564	-2.92452	0.00344982	0.0162427	20.6812	34.0838	27.2582	10.9383	7.34939	5.67221
ENSG00000116106	EPHA4	53.4572	-1.833	0.356987	-5.13464	2.82692e-07	2.98073e-06	75.1053	104.382	71.0659	19.8878	25.7229	24.5796
ENSG00000116127	ALMS1	705.448	0.570397	0.0938049	6.08067	1.19678e-09	1.70172e-08	573.63	562.383	567.554	809.435	876.415	843.268
ENSG00000116157	GPX7	7.28776	-3.35541	1.16629	-2.87699	0.00401483	0.0184343	17.4157	10.6512	11.6821	3.97757	0	0
ENSG00000116254	CHD5	42.0714	-1.78013	0.414354	-4.29617	1.73777e-05	0.000137606	63.132	44.735	87.6155	15.9103	19.2921	21.7435
ENSG00000116285	ERRFI1	6843.57	-0.69677	0.0440249	-15.8267	2.03572e-56	1.96509e-54	8861.34	8424.03	8111.25	5069.41	5344.84	5250.57
ENSG00000116299	KIAA1324	37.402	-1.31433	0.443184	-2.96565	0.00302045	0.0144696	65.309	59.6467	35.0462	29.8317	13.7801	20.7981
ENSG00000116478	HDAC1	3408.99	0.618518	0.0577723	10.7061	9.52523e-27	4.09724e-25	2766.92	2630.84	2669.35	4390.24	3817.09	4179.47
ENSG00000116574	RHOU	130.203	0.700312	0.235911	2.96854	0.00299221	0.0143644	111.025	87.3398	99.2976	146.176	134.126	203.254
ENSG00000116661	FBXO2	388.678	-0.616531	0.142227	-4.33483	1.45874e-05	0.000117115	444.101	407.941	558.792	318.205	296.732	306.299
ENSG00000116663	FBXO6	131.463	-0.741303	0.226545	-3.27221	0.00106709	0.00577231	142.591	173.614	177.178	95.4616	81.7619	118.171
ENSG00000116675	DNAJC6	227.835	-2.61588	0.197589	-13.239	5.22553e-40	3.53428e-38	352.668	391.964	430.29	69.6074	46.8523	75.6294
ENSG00000116690	PRG4	6.36713	-5.19069	1.56412	-3.31861	0.000904677	0.00499357	2.17697	11.7163	23.3641	0	0	0.945368
ENSG00000116701	NCF2	91.823	-1.39695	0.264884	-5.27381	1.33624e-07	1.46765e-06	146.945	126.749	125.582	51.7084	41.3403	58.6128
ENSG00000116711	PLA2G4A	93.9675	1.75488	0.263718	6.65438	2.84497e-11	4.73648e-10	39.1854	46.8653	42.8343	129.271	152.5	153.15
ENSG00000116774	OLFML3	190.091	-0.754439	0.190258	-3.96534	7.32912e-05	0.000514314	249.263	240.717	225.853	169.047	115.753	139.914
ENSG00000116852	KIF21B	748.431	1.00844	0.106867	9.43635	3.85987e-21	1.26173e-19	441.924	521.908	526.667	935.722	954.502	1109.86
ENSG00000116991	SIPA1L2	76.9377	-1.89328	0.33587	-5.63695	1.73092e-08	2.14912e-07	133.883	91.6003	138.238	24.8598	23.8855	49.1591
ENSG00000117069	ST6GALNAC5	36.193	-1.5809	0.412338	-3.83399	0.000126083	0.000842234	53.3357	60.7118	48.6753	20.8822	16.5361	17.0166
ENSG00000117155	SSX2IP	384.898	0.505414	0.131625	3.8398	0.000123137	0.000823622	345.049	324.861	285.237	428.583	483.222	442.432
ENSG00000117226	GBP3	481.853	0.683353	0.126116	5.41846	6.01148e-08	6.92061e-07	435.393	339.773	334.886	610.556	580.602	589.91
ENSG00000117228	GBP1	544.634	0.777311	0.106092	7.32675	2.35794e-13	4.68421e-12	383.146	406.876	413.74	701.046	690.842	672.157
ENSG00000117245	KIF17	138.647	-1.22306	0.210713	-5.80441	6.45922e-09	8.48072e-08	186.131	191.721	204.436	82.5345	74.4126	92.6461
ENSG00000117399	CDC20	1755.95	1.12318	0.0733181	15.3193	5.68481e-53	5.12655e-51	981.812	1169.5	1162.37	2403.44	2372.93	2445.67
ENSG00000117480	FAAH	86.6657	-1.53628	0.296671	-5.17839	2.23812e-07	2.38931e-06	131.706	138.466	116.821	30.8261	62.4698	39.7055
ENSG00000117525	F3	5059.84	0.847515	0.0468883	18.0752	4.99842e-73	6.63049e-71	3646.42	3784.37	3416.03	6565.97	6525.34	6420.94
ENSG00000117632	STMN1	5685.38	0.516993	0.0456084	11.3355	8.75464e-30	4.29604e-28	4810.01	4750.43	4473.26	6781.75	6433.47	6863.37
ENSG00000117643	MAN1C1	70.6682	-1.7306	0.350408	-4.93882	7.85979e-07	7.7882e-06	112.114	87.3398	126.556	23.8654	51.4457	22.6888
ENSG00000117650	NEK2	293.184	1.35348	0.15969	8.47567	2.33738e-17	6.17724e-16	188.308	160.833	146.026	472.336	411.566	380.038
ENSG00000117724	CENPF	2198.66	1.25684	0.0732624	17.1553	5.73306e-66	6.47678e-64	1423.74	1330.33	1139.98	3073.66	3027.95	3196.29
ENSG00000117791	2022-03-02	65.4503	1.30285	0.371832	3.50385	0.000458575	0.00272429	21.7697	28.7582	62.3044	85.5177	111.159	83.1924
ENSG00000117984	CTSD	4632.54	-0.541144	0.0519147	-10.4237	1.93268e-25	7.90016e-24	5303.09	5335.18	5835.19	3588.76	3874.96	3858.05
ENSG00000118193	KIF14	379.902	1.13813	0.132248	8.606	7.56575e-18	2.07413e-16	260.147	236.456	216.118	494.213	538.343	534.133
ENSG00000118263	KLF7	2363.68	0.646697	0.05955	10.8597	1.79248e-27	7.97731e-26	1930.97	1854.37	1743.55	2976.21	2828.6	2848.39
ENSG00000118412	CASP8AP2	517.6	0.567548	0.123223	4.60586	4.10767e-06	3.60931e-05	481.109	396.224	374.8	570.781	656.852	625.834
ENSG00000118513	MYB	12.5592	3.45158	0.950211	3.63244	0.000280759	0.00174244	0	6.39072	0	16.9047	30.3162	21.7435
ENSG00000118515	SGK1	4012.13	-0.500251	0.0475203	-10.5271	6.48095e-26	2.68659e-24	4567.27	4751.5	4782.83	3406.79	3359.59	3204.8
ENSG00000118526	TCF21	687.895	-0.621574	0.10862	-5.72249	1.04977e-08	1.34314e-07	813.097	843.575	844.03	627.461	489.653	509.553
ENSG00000118596	SLC16A7	144.9	0.879485	0.217999	4.03435	5.47533e-05	0.000393906	82.7247	118.228	105.139	180.979	214.051	168.276
ENSG00000118655	DCLRE1B	434.829	0.516266	0.131337	3.93084	8.46507e-05	0.000586225	361.376	339.773	371.879	592.657	462.093	481.192
ENSG00000118785	SPP1	776.781	-1.39684	0.0956297	-14.6068	2.54296e-48	2.09983e-46	1046.03	1190.8	1140.95	431.566	438.207	413.126
ENSG00000118946	PCDH17	121.595	1.90795	0.243284	7.84246	4.41809e-15	1.00155e-13	58.7781	51.1257	43.8078	222.744	178.223	174.893
ENSG00000119139	TJP2	1221.79	0.569384	0.0783802	7.26438	3.74751e-13	7.33834e-12	958.953	1007.6	984.214	1548.27	1355.04	1476.67
ENSG00000119227	PIGZ	191.495	-0.861047	0.194904	-4.4178	9.97086e-06	8.23337e-05	228.581	301.429	211.251	131.26	148.825	127.625
ENSG00000119397	CNTRL	235.421	0.572491	0.162088	3.53198	0.000412465	0.00247612	185.042	209.829	173.284	277.435	270.09	296.846
ENSG00000119403	PHF19	879.863	0.642839	0.0912438	7.04529	1.85079e-12	3.3886e-11	666.152	721.086	673.666	1153.49	1070.25	994.527
ENSG00000119508	NR4A3	63.5894	-2.06316	0.340516	-6.05893	1.37034e-09	1.9338e-08	116.468	107.577	83.7215	32.8149	22.0482	18.9074
ENSG00000119640	ACYP1	177.767	0.518279	0.186089	2.78512	0.0053508	0.0235332	127.352	151.247	159.655	206.833	199.352	222.162
ENSG00000119699	TGFB3	88.5658	0.808201	0.263232	3.0703	0.00213846	0.0107267	69.6629	69.2328	54.5163	99.4392	119.428	119.116
ENSG00000119711	ALDH6A1	366.056	-0.580931	0.13762	-4.22127	2.42925e-05	0.000187915	424.508	448.415	442.945	340.082	272.846	267.539
ENSG00000119866	BCL11A	264.489	0.591069	0.173591	3.40496	0.000661728	0.00378464	254.705	184.266	194.701	269.48	348.177	335.606
ENSG00000119900	OGFRL1	4546.46	-0.815086	0.0652792	-12.4862	8.88315e-36	5.32497e-34	6405.72	5699.45	5290.03	3117.42	3542.41	3223.71
ENSG00000119913	TECTB	4.07589	5.41351	1.66461	3.25212	0.00114549	0.00613823	0	0	0	3.97757	11.0241	9.45368
ENSG00000119927	GPAM	1112.32	1.32351	0.0819887	16.1426	1.28014e-58	1.2966e-56	626.966	636.941	641.54	1477.67	1626.97	1663.85
ENSG00000119938	PPP1R3C	175.231	0.619574	0.189189	3.27489	0.00105703	0.00572239	117.556	144.856	151.867	200.867	213.132	223.107
ENSG00000119943	PYROXD2	165.152	0.882894	0.212471	4.15535	3.24785e-05	0.000244612	93.6095	115.033	139.211	251.581	192.003	199.473
ENSG00000119946	CNNM1	11.3579	-3.47715	0.974518	-3.56807	0.000359627	0.00218572	26.1236	17.0419	19.4701	0	5.51204	0
ENSG00000119969	HELLS	470.456	1.04943	0.130069	8.06831	7.12806e-16	1.71616e-14	353.757	307.819	258.953	603.596	629.291	669.321
ENSG00000120149	MSX2	286.719	-4.12589	0.215028	-19.1877	4.6903e-82	7.30585e-80	461.517	524.039	641.54	27.843	27.5602	37.8147
ENSG00000120158	RCL1	341.779	0.511167	0.134796	3.79214	0.000149353	0.000986775	260.147	284.387	300.813	381.846	420.752	402.727
ENSG00000120217	CD274	771.936	0.754067	0.100494	7.50363	6.20765e-14	1.29448e-12	580.161	569.839	574.368	858.16	992.167	1056.92
ENSG00000120306	CYSTM1	244.548	-0.787735	0.165264	-4.76652	1.87433e-06	1.72816e-05	304.775	292.908	330.992	199.873	152.5	186.238
ENSG00000120318	ARAP3	1212.2	0.710042	0.0779533	9.10856	8.34837e-20	2.53921e-18	944.803	868.072	946.248	1518.44	1570.01	1425.62
ENSG00000120322	PCDHB8	18.5838	2.39111	0.727398	3.28721	0.00101186	0.00551413	8.70786	5.3256	3.89402	43.7532	42.259	7.56294
ENSG00000120539	MASTL	415.045	0.779311	0.137785	5.656	1.54946e-08	1.94733e-07	294.979	341.903	280.37	459.409	521.807	591.8
ENSG00000120675	DNAJC15	347.487	0.527428	0.144328	3.65438	0.000257808	0.00161364	269.944	308.885	275.502	349.031	439.126	442.432
ENSG00000120699	EXOSC8	515.915	0.614932	0.108773	5.65333	1.57369e-08	1.97537e-07	387.5	416.462	418.608	614.534	614.593	643.796
ENSG00000120725	SIL1	1568.76	-0.557027	0.0674556	-8.25768	1.48534e-16	3.70631e-15	1788.38	1860.76	1953.83	1286.74	1280.63	1242.21
ENSG00000120756	PLS1	94.1818	0.777679	0.257746	3.01723	0.00255096	0.012506	56.6011	74.5584	76.907	105.406	124.94	126.679
ENSG00000120802	TMPO	1467.99	0.863137	0.0857697	10.0634	8.01626e-24	3.0354e-22	1103.72	1117.31	905.36	1766.04	1992.6	1922.88
ENSG00000120885	CLU	1270.91	1.71682	0.0774252	22.1739	6.13747e-109	1.48462e-106	564.923	634.811	579.236	1902.27	1978.82	1965.42
ENSG00000120913	PDLIM2	843.661	-0.904513	0.0941472	-9.60742	7.43866e-22	2.53642e-20	1098.28	1003.34	1197.41	575.753	592.544	594.637
ENSG00000120949	TNFRSF8	4.86128	-3.85852	1.47465	-2.61657	0.00888186	0.0363192	8.70786	12.7814	5.84103	0	1.83735	0
ENSG00000121005	CRISPLD1	65.8361	1.75189	0.349619	5.01087	5.41856e-07	5.49907e-06	41.3624	31.9536	17.5231	80.5457	112.078	111.553
ENSG00000121104	FAM117A	139.073	-0.581667	0.221889	-2.62143	0.00875616	0.0358922	134.972	194.917	170.364	96.456	114.834	122.898
ENSG00000121152	NCAPH	426.112	1.06626	0.120688	8.83488	1.00203e-18	2.89365e-17	275.386	284.387	266.741	583.708	595.3	551.15
ENSG00000121210	KIAA0922	737.93	0.57361	0.092756	6.18407	6.24684e-10	9.12874e-09	619.347	601.792	558.792	893.958	877.333	876.356
ENSG00000121211	MND1	55.3388	1.28346	0.380492	3.37316	0.000743101	0.00420212	20.6812	46.8653	29.2052	56.6803	100.135	78.4656
ENSG00000121440	PDZRN3	534.7	-0.83865	0.118113	-7.10038	1.2441e-12	2.32782e-11	632.409	669.96	754.467	413.667	347.259	390.437
ENSG00000121621	KIF18A	266.237	1.06547	0.153718	6.93132	4.16943e-12	7.39031e-11	180.688	172.549	163.549	332.127	365.632	382.874
ENSG00000121895	TMEM156	38.3503	1.96695	0.43529	4.51871	6.22173e-06	5.29272e-05	19.5927	11.7163	15.5761	73.585	66.1445	43.4869
ENSG00000121904	CSMD2	5968.86	-0.709465	0.041248	-17.2	2.65615e-66	3.03406e-64	7157.86	7456.9	7606.97	4532.44	4505.17	4553.84
ENSG00000121957	GPSM2	291.915	0.616102	0.147585	4.17455	2.98569e-05	0.000227366	257.97	224.74	209.304	339.088	357.364	363.021
ENSG00000121989	ACVR2A	192.564	0.595999	0.194485	3.0645	0.00218031	0.0109074	187.219	144.856	128.503	208.822	258.147	227.834
ENSG00000122378	FAM213A	72.4023	1.17155	0.30788	3.80521	0.000141685	0.000939437	50.0702	42.6048	40.8872	127.282	78.0872	95.4822
ENSG00000122420	PTGFR	163.998	0.68293	0.212524	3.21343	0.0013116	0.00695045	126.264	155.507	96.3771	182.968	217.726	205.145
ENSG00000122483	CCDC18	170.155	0.789549	0.21019	3.75636	0.000172401	0.00112496	151.299	129.945	93.4566	206.833	202.108	237.287
ENSG00000122547	EEPD1	83.3724	0.915087	0.280172	3.26616	0.00109017	0.00588476	50.0702	48.9955	73.9864	109.383	117.59	100.209
ENSG00000122824	NUDT10	99.9841	0.711589	0.244981	2.90467	0.00367635	0.0171327	69.6629	78.8188	78.854	135.237	128.614	108.717
ENSG00000122861	PLAU	21109.3	0.558928	0.0315712	17.7037	3.92385e-70	4.80227e-68	16735.4	16889.6	17584.4	24872.7	25180.8	25392.6
ENSG00000122870	BICC1	371.626	-0.599833	0.135537	-4.42562	9.61656e-06	7.95358e-05	432.128	502.736	408.872	286.385	316.024	283.61
ENSG00000122952	ZWINT	951.992	0.913402	0.0821053	11.1248	9.50522e-29	4.46203e-27	648.736	673.155	659.063	1217.14	1231.94	1281.92
ENSG00000122966	CIT	1068.68	0.805332	0.0823282	9.78198	1.34559e-22	4.76189e-21	772.823	839.314	722.341	1374.25	1347.69	1355.66
ENSG00000122986	HVCN1	11.6101	2.66296	0.818247	3.25446	0.00113607	0.00609571	5.44241	3.19536	0.973506	21.8766	20.2108	17.962
ENSG00000123080	CDKN2C	422.786	0.890817	0.121365	7.34001	2.13582e-13	4.28017e-12	310.218	289.712	289.131	519.072	559.472	569.112
ENSG00000123095	BHLHE41	447.699	0.946856	0.124631	7.59725	3.02479e-14	6.46494e-13	301.51	344.034	272.582	570.781	602.65	594.637
ENSG00000123146	CD97	9.4728	-2.15267	0.861494	-2.49876	0.0124627	0.0484812	14.1503	12.7814	19.4701	3.97757	5.51204	0.945368
ENSG00000123191	ATP7B	659.71	-0.510709	0.0973452	-5.24637	1.55123e-07	1.69293e-06	768.469	814.816	742.785	536.971	536.505	558.713
ENSG00000123219	CENPK	266.266	1.10743	0.153704	7.20497	5.80571e-13	1.11981e-11	154.565	171.484	180.099	367.925	379.412	344.114
ENSG00000123473	STIL	442.263	0.784116	0.129963	6.03337	1.60579e-09	2.2537e-08	350.491	325.927	298.866	589.674	600.812	487.81
ENSG00000123485	HJURP	634.749	0.699971	0.109464	6.39456	1.61014e-10	2.50424e-09	549.684	463.327	439.051	764.687	822.213	769.53
ENSG00000123609	NMI	67.0711	1.42542	0.345928	4.12058	3.77926e-05	0.000281847	43.5393	42.6048	23.3641	91.484	127.696	73.7387
ENSG00000123689	G0S2	873.92	1.69673	0.103319	16.4222	1.32571e-60	1.36289e-58	463.694	346.164	426.396	1278.79	1361.47	1367
ENSG00000123700	KCNJ2	692.597	-0.743161	0.100566	-7.38977	1.47084e-13	2.98243e-12	858.813	935.175	808.01	489.241	525.481	538.86
ENSG00000123836	PFKFB2	230.905	-0.890135	0.168687	-5.27683	1.31436e-07	1.44593e-06	335.253	272.671	292.052	156.119	150.662	178.675
ENSG00000123975	CKS2	785.657	0.81415	0.0963092	8.4535	2.82688e-17	7.43267e-16	592.135	506.997	609.415	1001.35	1013.3	990.746
ENSG00000123989	CHPF	11640.6	-0.677781	0.0441096	-15.3658	2.77479e-53	2.52444e-51	13382.9	14627.3	14966.7	8736.72	9272.17	8858.1
ENSG00000124098	FAM210B	2657.31	-0.640067	0.0599427	-10.678	1.29043e-26	5.50468e-25	3473.35	3137.84	3101.59	2098.17	2123.05	2009.85
ENSG00000124191	TOX2	1013.71	0.975916	0.0965581	10.107	5.14209e-24	1.96153e-22	589.958	710.435	748.626	1346.41	1427.62	1259.23
ENSG00000124212	PTGIS	9.98344	-2.41422	0.833025	-2.89813	0.00375395	0.0174232	13.0618	15.9768	21.4171	1.98878	3.67469	3.78147
ENSG00000124224	PPP4R1L	260.943	0.502174	0.152115	3.30129	0.00096243	0.00527336	202.458	234.326	211.251	291.357	310.512	315.753
ENSG00000124406	ATP8A1	20.0761	3.41797	0.701935	4.86935	1.11964e-06	1.07574e-05	4.35393	0	5.84103	33.8093	36.7469	39.7055
ENSG00000124486	USP9X	9824.86	0.902627	0.0408061	22.1199	2.03496e-108	4.70122e-106	6862.88	7128.84	6554.61	12390.1	13081	12931.7
ENSG00000124635	HIST1H2BJ	80.4845	-0.895585	0.306642	-2.92061	0.00349342	0.0164066	124.087	68.1676	121.688	65.6298	55.1204	48.2138
ENSG00000124762	CDKN1A	57661	-1.10391	0.0363045	-30.4071	4.42951e-203	2.8461e-200	77445.6	78060.5	80604.3	38750.4	35933	35172.4
ENSG00000124766	SOX4	571.343	1.54442	0.114136	13.5313	1.02143e-41	7.11917e-40	322.191	264.15	289.131	817.39	830.481	904.717
ENSG00000124785	NRN1	4.78712	-3.79257	1.46916	-2.58146	0.00983838	0.0396486	6.5309	8.52095	11.6821	1.98878	0	0
ENSG00000124795	DEK	2204.21	0.884866	0.0829381	10.669	1.42153e-26	6.05134e-25	1806.88	1416.61	1424.24	2713.69	3035.3	2828.54
ENSG00000124882	EREG	166.663	-2.75284	0.217998	-12.6278	1.48343e-36	9.15943e-35	287.359	276.931	306.654	34.8037	43.1777	51.0499
ENSG00000124920	MYRF	453.722	1.46173	0.128151	11.4063	3.88805e-30	1.92632e-28	260.147	206.633	257.979	697.069	629.291	671.211
ENSG00000125144	MT1G	12.1174	-3.10621	0.847742	-3.6641	0.000248212	0.00156022	13.0618	17.0419	35.0462	1.98878	3.67469	1.89074
ENSG00000125266	EFNB2	1889.99	1.57752	0.0626575	25.1769	7.17646e-140	2.45925e-137	976.369	939.435	930.672	2871.8	2846.05	2775.6
ENSG00000125347	IRF1	458.746	0.509036	0.117932	4.31635	1.58627e-05	0.000126662	400.562	341.903	393.296	546.915	532.831	536.969
ENSG00000125510	OPRL1	121.295	-0.643551	0.244733	-2.6296	0.00854843	0.0352233	143.68	134.205	165.496	113.361	67.9818	103.045
ENSG00000125538	IL1B	1298.27	3.8251	0.0949346	40.2919	0	0	182.865	176.81	154.787	2369.64	2407.84	2497.66
ENSG00000125637	PSD4	677.88	0.858937	0.124123	6.92003	4.51551e-12	7.97624e-11	389.677	518.713	536.402	875.065	962.77	784.656
ENSG00000125657	TNFSF9	108.512	-3.93998	0.347117	-11.3506	7.36556e-30	3.62305e-28	230.758	158.703	221.959	11.9327	22.0482	5.67221
ENSG00000125726	CD70	105.998	-5.89915	0.491457	-12.0034	3.41e-33	1.88984e-31	236.201	190.656	198.595	4.97196	3.67469	1.89074
ENSG00000125730	C3	20.3274	-1.66288	0.576395	-2.88497	0.00391454	0.0180383	26.1236	39.4094	27.2582	5.96635	14.6988	8.50831
ENSG00000125810	CD93	11.5506	2.18644	0.847579	2.57963	0.00989064	0.0398279	2.17697	6.39072	3.89402	24.8598	5.51204	26.4703
ENSG00000125885	MCM8	413.93	0.619563	0.137151	4.51737	6.26113e-06	5.32183e-05	296.067	355.75	327.098	515.095	430.858	558.713
ENSG00000125965	GDF5	98.8904	-4.11862	0.3428	-12.0146	2.97749e-33	1.6546e-31	163.272	200.242	197.622	9.94392	14.6988	7.56294
ENSG00000125966	MMP24	737.3	-2.30698	0.105793	-21.8065	2.01475e-105	4.31512e-103	1214.75	1189.74	1276.27	219.761	275.602	247.686
ENSG00000126010	GRPR	503.388	4.75287	0.178359	26.6478	1.89812e-156	7.80544e-154	29.389	38.3443	39.9137	904.896	982.062	1025.72
ENSG00000126016	AMOT	326.177	-0.887578	0.155729	-5.69949	1.20163e-08	1.52983e-07	459.34	428.178	383.561	184.957	260.903	240.124
ENSG00000126216	TUBGCP3	747.407	0.587706	0.0929811	6.32071	2.6037e-10	3.9509e-09	572.542	627.355	591.892	872.081	885.601	934.969
ENSG00000126778	SIX1	3622.77	-0.772089	0.0532136	-14.5093	1.05871e-47	8.5701e-46	4412.71	4412.79	4882.13	2678.89	2659.56	2690.52
ENSG00000126785	RHOJ	489.623	1.6114	0.147712	10.909	1.04352e-27	4.70524e-26	182.865	236.456	303.734	773.637	737.695	703.354
ENSG00000126787	DLGAP5	782.023	1.44692	0.100317	14.4235	3.68324e-47	2.95825e-45	446.278	443.09	370.906	1146.53	1093.22	1192.11
ENSG00000126822	PLEKHG3	342.837	1.18339	0.133909	8.83731	9.80518e-19	2.8355e-17	199.192	217.284	212.224	488.246	474.954	465.121
ENSG00000127252	HRASLS	83.1442	-1.28666	0.297767	-4.32104	1.55296e-05	0.000124243	157.83	94.7956	101.245	50.714	41.3403	52.9406
ENSG00000127415	IDUA	1315.88	-0.633525	0.0781965	-8.1017	5.41942e-16	1.31557e-14	1558.71	1581.7	1659.83	1075.93	1081.28	937.805
ENSG00000127585	FBXL16	635.026	-1.34604	0.108021	-12.461	1.21862e-35	7.28371e-34	831.601	934.11	968.638	340.082	350.015	385.71
ENSG00000127666	TICAM1	1019.93	-0.610531	0.085964	-7.10218	1.22805e-12	2.30382e-11	1218.01	1146.07	1332.73	842.25	786.385	794.109
ENSG00000127989	MTERF	223.805	0.502757	0.169874	2.95958	0.00308056	0.0147027	164.361	213.024	178.152	276.441	248.042	262.812
ENSG00000128016	ZFP36	505.7	-0.531465	0.109406	-4.85771	1.18749e-06	1.13668e-05	609.55	576.23	607.468	429.577	414.322	397.055
ENSG00000128045	RASL11B	7.05195	-2.67808	1.04055	-2.57372	0.0100611	0.0404272	6.5309	21.3024	8.76155	1.98878	1.83735	1.89074
ENSG00000128268	MGAT3	425.771	0.798763	0.147184	5.42697	5.73177e-08	6.61712e-07	237.289	355.75	338.78	579.73	508.945	534.133
ENSG00000128340	RAC2	186.082	2.84479	0.237624	11.9718	4.99216e-33	2.75185e-31	46.8048	27.6931	61.3309	364.942	282.951	332.77
ENSG00000128342	LIF	4414.3	1.12837	0.0451609	24.9857	8.75029e-138	2.90185e-135	2806.11	2722.45	2784.23	6001.15	5945.65	6226.19
ENSG00000128394	APOBEC3F	74.0752	1.17223	0.302315	3.87753	0.000105524	0.000715358	50.0702	30.8885	55.4898	98.4448	108.403	101.154
ENSG00000128510	CPA4	24159.6	-0.725015	0.0378773	-19.1411	1.14715e-81	1.74715e-79	28880.7	31467.9	29966.5	18773.1	17562.3	18307.1
ENSG00000128512	DOCK4	1754.27	0.863453	0.0727548	11.868	1.73584e-32	9.39229e-31	1357.34	1250.45	1127.32	2226.44	2249.83	2314.26
ENSG00000128534	NAA38	383.921	0.533385	0.135387	3.9397	8.15836e-05	0.000567661	330.899	311.015	299.84	391.79	486.897	483.083
ENSG00000128573	FOXP2	73.5301	1.52269	0.31591	4.82001	1.43553e-06	1.35643e-05	26.1236	44.735	42.8343	116.344	86.3553	124.789
ENSG00000128656	CHN1	288.632	1.40207	0.160394	8.74139	2.30256e-18	6.5121e-17	129.529	182.135	163.549	402.729	449.231	404.618
ENSG00000128805	ARHGAP22	1250.81	0.710699	0.0761463	9.33334	1.02586e-20	3.26512e-19	1000.32	918.133	928.725	1474.68	1596.65	1586.33
ENSG00000128849	CGNL1	51.8592	2.1504	0.362559	5.93117	3.00775e-09	4.09281e-08	19.5927	18.107	19.4701	95.4616	75.3312	83.1924
ENSG00000128951	DUT	766.352	0.749713	0.102866	7.28823	3.14046e-13	6.17314e-12	652.001	513.388	550.031	939.7	999.517	943.477
ENSG00000129173	E2F8	73.0098	1.13528	0.293388	3.86956	0.000109034	0.000737207	51.1587	36.2141	49.6488	92.4784	110.241	98.3183
ENSG00000129195	FAM64A	304.071	1.08075	0.160878	6.71781	1.84481e-11	3.10912e-10	204.635	156.573	223.906	453.443	381.25	404.618
ENSG00000129514	FOXA1	3.03234	4.98388	1.7805	2.79915	0.00512372	0.0227192	0	0	0	7.95513	5.51204	4.72684
ENSG00000129534	MIS18BP1	373.103	0.886717	0.135759	6.53155	6.50928e-11	1.05301e-09	284.094	268.41	233.641	524.044	452.906	475.52
ENSG00000129538	RNASE1	58.8918	2.46205	0.368014	6.69011	2.23001e-11	3.73381e-10	19.5927	19.1721	15.5761	128.277	78.0872	92.6461
ENSG00000129675	ARHGEF6	317.355	0.577543	0.136807	4.22159	2.42586e-05	0.000187724	262.324	253.498	248.244	396.762	382.168	361.131
ENSG00000129757	CDKN1C	24.1195	1.41851	0.551615	2.57155	0.0101244	0.0406021	8.70786	17.0419	13.6291	23.8654	26.6415	54.8314
ENSG00000129810	SGOL1	73.9155	1.1758	0.317542	3.70281	0.000213225	0.00136026	57.6896	28.7582	49.6488	84.5233	105.647	117.226
ENSG00000129946	SHC2	390.405	-0.520189	0.134969	-3.85412	0.000116146	0.000780419	399.473	477.173	503.303	300.306	343.584	318.589
ENSG00000130005	GAMT	2211.71	-0.578006	0.0691307	-8.36106	6.21555e-17	1.59748e-15	2487.18	2530.72	2927.33	1796.87	1722.51	1805.65
ENSG00000130055	GDPD2	19.2582	-1.87787	0.575522	-3.2629	0.00110277	0.00594805	35.9199	27.6931	27.2582	7.95513	10.1054	6.61758
ENSG00000130193	THEM6	66.1004	-0.828725	0.32574	-2.54413	0.010955	0.0434639	65.309	97.991	90.536	32.8149	55.1204	54.8314
ENSG00000130222	GADD45G	36.1997	-1.53346	0.449772	-3.40942	0.000651021	0.00373067	58.7781	63.9072	38.9402	9.94392	23.8855	21.7435
ENSG00000130227	XPO7	2290.04	-1.86967	0.0627405	-29.8	3.90635e-195	2.29481e-192	3415.66	3802.48	3569.85	990.414	968.282	993.582
ENSG00000130303	BST2	6.88121	3.17802	1.22597	2.59224	0.00953531	0.038624	0	2.13024	1.94701	3.97757	27.5602	5.67221
ENSG00000130517	PGPEP1	2024.87	-0.582094	0.0640954	-9.08169	1.06902e-19	3.22764e-18	2301.05	2446.58	2535.01	1686.49	1631.56	1548.51
ENSG00000130540	SULT4A1	151.417	-1.70329	0.219299	-7.76698	8.03795e-15	1.79055e-13	227.493	204.503	262.847	72.5906	57.8764	83.1924
ENSG00000130558	OLFM1	85.9349	-1.9186	0.287786	-6.66677	2.61498e-11	4.36416e-10	154.565	136.335	116.821	37.7869	27.5602	42.5416
ENSG00000130590	SAMD10	88.0695	-0.678431	0.2707	-2.50621	0.0122032	0.0476745	120.822	103.317	101.245	53.6971	66.1445	83.1924
ENSG00000130702	LAMA5	3562.76	0.51668	0.067233	7.68491	1.531e-14	3.35596e-13	2740.8	2729.9	3321.6	4071.04	4190.07	4323.17
ENSG00000130720	FIBCD1	345.513	-1.19325	0.136538	-8.73931	2.34543e-18	6.62422e-17	461.517	455.871	524.72	206.833	206.702	217.435
ENSG00000130751	NPAS1	397.883	-1.10728	0.131702	-8.40741	4.19152e-17	1.08541e-15	523.56	522.974	584.103	230.699	281.114	244.85
ENSG00000130766	SESN2	1123.52	-0.702048	0.0795957	-8.82017	1.14282e-18	3.27721e-17	1311.62	1415.54	1447.6	827.334	894.788	844.214
ENSG00000131016	AKAP12	19949.8	1.07661	0.0350385	30.7264	2.52832e-207	1.73283e-204	13337.2	12733.5	12432.6	26386.2	27471.1	27338.2
ENSG00000131037	EPS8L1	73.1482	1.74506	0.328177	5.31743	1.05242e-07	1.17284e-06	22.8581	45.8001	32.1257	121.316	87.274	129.515
ENSG00000131153	GINS2	300.595	0.534345	0.142827	3.74122	0.000183132	0.00118819	263.413	243.912	229.747	334.116	367.469	364.912
ENSG00000131187	F12	29.432	-1.40532	0.463081	-3.03472	0.00240758	0.0118682	32.6545	46.8653	48.6753	12.9271	15.6174	19.8527
ENSG00000131188	PRR7	712.59	-0.554715	0.0987178	-5.61919	1.9185e-08	2.35922e-07	867.521	819.077	857.659	529.016	626.535	575.729
ENSG00000131351	HAUS8	200.12	0.905793	0.188137	4.81453	1.47548e-06	1.39162e-05	160.007	110.772	146.999	260.531	240.692	281.72
ENSG00000131370	SH3BP5	404.088	-0.640681	0.148047	-4.32755	1.50777e-05	0.000120863	406.004	492.085	578.262	336.104	278.358	333.715
ENSG00000131398	KCNC3	194.481	-1.20603	0.21432	-5.62726	1.831e-08	2.25973e-07	271.032	274.801	267.714	159.103	82.6806	111.553
ENSG00000131459	GFPT2	3616.53	0.880172	0.0520516	16.9096	3.82262e-64	4.22564e-62	2643.92	2556.29	2440.58	4619.94	4884.59	4553.84
ENSG00000131470	PSMC3IP	233.403	0.570067	0.170803	3.33757	0.000845159	0.0047042	153.476	216.219	193.728	283.402	273.765	279.829
ENSG00000131620	ANO1	18.9	-1.69238	0.639429	-2.6467	0.00812813	0.0337212	33.743	25.5629	27.2582	13.9215	11.0241	1.89074
ENSG00000131668	BARX1	166.59	-10.893	1.19502	-9.11532	7.84391e-20	2.38931e-18	400.562	274.801	324.177	0	0	0
ENSG00000131737	KRT34	3255.44	-0.859105	0.0539751	-15.9167	4.8545e-57	4.75302e-55	4217.87	4110.3	4263.96	2165.78	2385.8	2388.95
ENSG00000131738	KRT33B	38.6577	-1.77785	0.411005	-4.32562	1.52106e-05	0.00012175	58.7781	69.2328	51.5958	18.8934	20.2108	13.2352
ENSG00000131747	TOP2A	3141.83	1.22268	0.135334	9.03456	1.64663e-19	4.93533e-18	2138.87	1973.67	1543.01	4351.46	4390.34	4453.63
ENSG00000131981	LGALS3	583.74	-0.585869	0.110416	-5.30601	1.12049e-07	1.24532e-06	699.895	687.002	715.527	421.622	522.725	455.667
ENSG00000132000	PODNL1	46.276	-1.21004	0.420744	-2.87595	0.00402817	0.0184793	76.1938	45.8001	72.0394	13.9215	41.3403	28.361
ENSG00000132170	PPARG	379.862	0.511713	0.12769	4.00745	6.13778e-05	0.000437886	296.067	300.364	342.674	445.487	446.475	448.104
ENSG00000132321	IQCA1	4.10809	-5.55382	1.66018	-3.34531	0.000821897	0.00459088	4.35393	9.58607	10.7086	0	0	0
ENSG00000132329	RAMP1	84.1036	0.820473	0.321047	2.55561	0.0106001	0.04223	31.566	76.6886	73.9864	92.4784	124.021	105.881
ENSG00000132359	RAP1GAP2	2999.45	1.2001	0.0542149	22.136	1.42316e-108	3.36341e-106	1753.55	1806.44	1896.39	4118.77	4320.52	4101.01
ENSG00000132386	SERPINF1	428.213	0.567632	0.128094	4.43139	9.36297e-06	7.75632e-05	304.775	370.662	359.224	552.882	505.27	476.466
ENSG00000132436	FIGNL1	242.205	-0.913085	0.161858	-5.64128	1.68789e-08	2.10586e-07	331.987	319.536	297.893	166.063	186.491	151.259
ENSG00000132470	ITGB4	30.9275	-2.09256	0.482498	-4.33692	1.44494e-05	0.000116094	45.7163	61.7769	42.8343	13.9215	14.6988	6.61758
ENSG00000132561	MATN2	311.815	-1.03466	0.172073	-6.01292	1.8221e-09	2.54858e-08	413.624	486.76	357.277	167.058	196.596	249.577
ENSG00000132563	REEP2	901.935	-0.5247	0.0865255	-6.06411	1.3269e-09	1.87637e-08	1016.64	1049.14	1126.35	735.85	768.93	714.698
ENSG00000132688	NES	1098.03	0.908318	0.082525	11.0066	3.55275e-28	1.63419e-26	794.593	782.863	713.58	1432.92	1504.79	1359.44
ENSG00000132718	SYT11	99.8881	-0.826367	0.285209	-2.89741	0.00376255	0.0174553	150.211	132.075	101.245	63.6411	99.2167	52.9406
ENSG00000132749	MTL5	31.1336	1.44315	0.46684	3.09132	0.00199272	0.0100653	21.7697	14.9117	13.6291	55.6859	49.6084	31.1971
ENSG00000132780	NASP	2182.41	0.642575	0.057935	11.0913	1.38235e-28	6.45967e-27	1728.51	1640.28	1743.55	2648.06	2625.57	2708.48
ENSG00000132793	LPIN3	163.074	1.69207	0.250848	6.74537	1.52636e-11	2.60227e-10	66.3975	52.1908	111.953	243.626	214.051	290.228
ENSG00000132821	VSTM2L	962.765	-1.8164	0.089333	-20.3329	6.57943e-92	1.19717e-89	1436.8	1482.65	1580	394.773	443.719	438.651
ENSG00000132906	CASP9	198.113	-0.555922	0.194485	-2.85844	0.00425735	0.0194006	283.006	182.135	242.403	152.142	162.605	166.385
ENSG00000132967	HMGB1P5	74.956	0.943867	0.295281	3.19651	0.00139103	0.00731859	67.4859	44.735	41.8608	93.4728	101.973	100.209
ENSG00000133048	CHI3L1	3.02771	-5.11621	1.83604	-2.78654	0.00532738	0.0234402	4.35393	2.13024	11.6821	0	0	0
ENSG00000133055	MYBPH	22.694	-2.63037	0.62388	-4.21615	2.48513e-05	0.000192021	19.5927	37.2792	60.3574	5.96635	9.18674	3.78147
ENSG00000133083	DCLK1	49.3181	-2.32032	0.386432	-6.00447	1.91955e-09	2.67578e-08	70.7514	86.2747	89.5625	11.9327	14.6988	22.6888
ENSG00000133107	TRPC4	334.93	-0.701299	0.140312	-4.99813	5.78897e-07	5.84325e-06	424.508	444.155	375.773	259.536	233.343	272.266
ENSG00000133119	RFC3	330.521	0.935225	0.138117	6.77126	1.27663e-11	2.18923e-10	247.086	215.154	219.039	412.673	437.289	451.886
ENSG00000133169	BEX1	658.961	-0.657158	0.0983034	-6.685	2.30921e-11	3.86328e-10	786.973	792.449	840.136	485.263	534.668	514.28
ENSG00000133627	ACTR3B	569.669	-0.582499	0.110304	-5.28086	1.2858e-07	1.41603e-06	650.913	694.458	703.845	439.521	423.508	505.772
ENSG00000133687	TMTC1	85.9198	-2.75279	0.300439	-9.16258	5.06723e-20	1.56203e-18	134.972	140.596	173.284	21.8766	20.2108	24.5796
ENSG00000133739	LRRCC1	60.02	1.01998	0.32228	3.16488	0.00155148	0.00808413	50.0702	31.9536	36.9932	84.5233	77.1686	79.4109
ENSG00000133794	ARNTL	296.84	-0.551232	0.149437	-3.68874	0.00022537	0.00142843	334.164	379.182	345.595	211.805	267.334	242.96
ENSG00000133937	GSC	16.5204	-2.70097	0.70887	-3.81025	0.000138826	0.000920776	15.2388	29.8233	40.8872	1.98878	5.51204	5.67221
ENSG00000133961	NUMB	6316.1	0.500694	0.0383644	13.051	6.27086e-39	4.11933e-37	5182.27	5212.69	5296.85	7480.81	7323.67	7400.34
ENSG00000134057	CCNB1	2019.31	1.20458	0.0697651	17.2662	8.45441e-67	9.7658e-65	1335.57	1222.76	1109.8	2846.94	2750.51	2850.28
ENSG00000134107	BHLHE40	2540.92	0.579688	0.0555235	10.4404	1.62112e-25	6.67972e-24	2050.7	2037.57	2022.95	3181.06	2952.62	3000.6
ENSG00000134184	GSTM1	188.621	3.26428	0.234898	13.8966	6.64193e-44	4.84272e-42	48.9817	31.9536	26.2847	387.813	309.593	327.097
ENSG00000134202	GSTM3	1035.79	0.574421	0.0838545	6.85021	7.37405e-12	1.28708e-10	790.239	812.686	892.705	1292.71	1184.17	1242.21
ENSG00000134222	PSRC1	519.042	0.930156	0.133287	6.97858	2.98173e-12	5.35904e-11	296.067	360.01	414.713	711.984	604.487	726.988
ENSG00000134247	PTGFRN	2779.76	-1.25405	0.0577166	-21.7277	1.12393e-104	2.38239e-102	3847.79	4017.63	3886.24	1594.01	1577.36	1755.55
ENSG00000134256	CD101	7.64484	-2.79969	1.04457	-2.68023	0.00735711	0.0309725	7.61938	14.9117	17.5231	3.97757	1.83735	0
ENSG00000134259	NGF	463.545	-1.13784	0.124615	-9.13082	6.7983e-20	2.08316e-18	584.515	615.639	711.633	290.362	273.765	305.354
ENSG00000134285	FKBP11	641.471	-0.803171	0.0993077	-8.0877	6.08017e-16	1.47076e-14	806.566	827.598	812.877	437.532	488.734	475.52
ENSG00000134333	LDHA	24902.5	-5.12526	0.0391288	-130.985	0	0	48275.3	49560	47419.5	1368.28	1451.5	1340.53
ENSG00000134470	IL15RA	17.4975	1.7374	0.690113	2.51755	0.0118173	0.0463692	16.3272	2.13024	5.84103	37.7869	20.2108	22.6888
ENSG00000134508	CABLES1	830.37	-0.695501	0.0949408	-7.32563	2.37772e-13	4.71439e-12	948.069	1056.6	1074.75	665.248	583.358	654.195
ENSG00000134516	DOCK2	122.082	-1.10773	0.257733	-4.29796	1.72378e-05	0.000136686	140.414	186.396	173.284	84.5233	51.4457	96.4275
ENSG00000134532	SOX5	50.4949	-1.58025	0.369281	-4.27927	1.87508e-05	0.000147714	69.6629	63.9072	93.4566	19.8878	22.9668	33.0879
ENSG00000134602	MST4	653.351	0.635027	0.112579	5.64071	1.69348e-08	2.11028e-07	549.684	529.364	457.548	710.99	872.74	799.781
ENSG00000134690	CDCA8	758.644	0.897801	0.0938355	9.56782	1.09186e-21	3.68632e-20	502.879	573.034	514.011	988.425	990.33	983.183
ENSG00000134769	DTNA	421.291	-0.541986	0.132638	-4.08621	4.38472e-05	0.000322556	451.72	557.057	489.673	362.953	362.876	303.463
ENSG00000134775	FHOD3	255.955	-1.27328	0.180823	-7.04157	1.90086e-12	3.47719e-11	407.093	351.489	328.071	147.17	183.735	118.171
ENSG00000134986	NREP	3693.28	-0.54705	0.0572402	-9.55708	1.21121e-21	4.07588e-20	4349.58	4671.61	4134.48	3139.29	2842.38	3022.34
ENSG00000135314	KHDC1	51.047	-0.967604	0.344076	-2.81218	0.00492063	0.0219356	66.3975	55.3862	80.801	33.8093	34.9096	34.9786
ENSG00000135315	KIAA1009	102.737	0.672898	0.254415	2.64488	0.00817193	0.0338551	89.2556	87.3398	61.3309	128.277	140.557	109.663
ENSG00000135404	CD63	29117.5	-0.509192	0.0364628	-13.9647	2.55908e-44	1.89271e-42	32899.4	34212.7	35495	24815	24123.4	23159.6
ENSG00000135424	ITGA7	1337.92	-1.37695	0.0890728	-15.4587	6.59111e-54	6.07712e-52	1883.08	1843.72	2067.73	823.356	646.746	762.912
ENSG00000135437	RDH5	70.4487	-0.830655	0.29962	-2.77237	0.00556504	0.0243556	100.14	68.1676	102.218	48.7252	51.4457	51.9952
ENSG00000135451	TROAP	449.306	0.967354	0.119845	8.07171	6.93192e-16	1.67089e-14	283.006	316.34	312.495	630.444	578.764	574.784
ENSG00000135454	B4GALNT1	889.45	0.528385	0.0959842	5.50492	3.69336e-08	4.3769e-07	710.779	758.365	716.5	965.554	1177.74	1007.76
ENSG00000135476	ESPL1	638.715	0.770782	0.110974	6.94562	3.76804e-12	6.73107e-11	427.774	535.755	452.68	790.541	765.255	860.285
ENSG00000135480	KRT7	11.2417	-2.14323	0.767183	-2.79364	0.00521189	0.023005	15.2388	20.2373	19.4701	5.96635	2.75602	3.78147
ENSG00000135540	NHSL1	332.822	1.18194	0.164568	7.18208	6.866e-13	1.31936e-11	214.431	156.573	239.482	413.667	455.662	517.116
ENSG00000135625	EGR4	3.15765	-5.16999	1.77085	-2.91949	0.00350608	0.0164548	6.5309	8.52095	3.89402	0	0	0
ENSG00000135678	CPM	186.644	-0.656164	0.191369	-3.4288	0.000606256	0.00350738	242.732	208.763	233.641	152.142	165.361	117.226
ENSG00000135679	MDM2	3775.27	-0.54154	0.0499752	-10.8362	2.3199e-27	1.0258e-25	4480.2	4592.79	4354.49	3119.41	3172.18	2932.53
ENSG00000135747	ZNF670	70.7723	0.830623	0.301263	2.75714	0.00583099	0.0253148	43.5393	44.735	64.2514	101.428	79.9246	90.7553
ENSG00000135750	KCNK1	180.123	-0.870889	0.185789	-4.68752	2.76536e-06	2.49818e-05	212.254	233.261	253.112	124.299	139.638	118.171
ENSG00000135828	RNASEL	72.783	-0.847712	0.306289	-2.76768	0.00564565	0.0246402	108.848	84.1444	87.6155	68.613	47.771	39.7055
ENSG00000135835	KIAA1614	94.5332	-0.973224	0.26778	-3.63442	0.000278609	0.00173223	125.176	126.749	123.635	84.5233	55.1204	51.9952
ENSG00000135903	PAX3	75.2444	2.20422	0.312272	7.05865	1.68131e-12	3.09762e-11	35.9199	23.4326	21.4171	115.349	126.777	128.57
ENSG00000135905	DOCK10	1116.38	0.655633	0.0855857	7.66054	1.85147e-14	4.03264e-13	863.167	898.961	839.162	1409.05	1456.1	1231.81
ENSG00000135919	SERPINE2	11605.5	-1.32351	0.0353002	-37.4929	1.20226e-307	1.76569e-304	16160.7	16855.5	16737.5	6583.87	6770.62	6524.93
ENSG00000135926	TMBIM1	4515.32	-1.7362	0.0472443	-36.7494	1.18979e-295	1.63089e-292	6784.51	6870.02	7181.55	2117.06	2019.24	2119.52
ENSG00000136002	ARHGEF4	139.661	1.18528	0.210738	5.62441	1.86147e-08	2.29321e-07	81.6362	76.6886	97.3506	190.923	195.677	195.691
ENSG00000136010	ALDH1L2	796.662	1.92853	0.101667	18.9691	3.07106e-80	4.54274e-78	378.792	308.885	307.628	1292.71	1237.45	1254.5
ENSG00000136052	SLC41A2	153.695	-0.628765	0.198303	-3.17073	0.00152057	0.0079432	185.042	195.982	179.125	117.338	135.964	108.717
ENSG00000136108	CKAP2	1550.07	0.616462	0.0722966	8.52685	1.5039e-17	4.03676e-16	1326.86	1185.48	1160.42	1817.75	1884.2	1925.71
ENSG00000136122	BORA	104.306	0.882066	0.239513	3.68275	0.000230733	0.00146017	67.4859	75.6235	76.907	135.237	123.102	147.477
ENSG00000136153	LMO7	7001.07	-1.04659	0.0439369	-23.8203	2.05634e-125	6.12761e-123	9589.53	9337.9	9378.76	4310.69	4777.1	4612.45
ENSG00000136159	NUDT15	472.831	0.530627	0.115124	4.60916	4.04294e-06	3.55851e-05	392.942	403.68	364.091	584.702	531.912	559.658
ENSG00000136244	IL6	41.8735	1.52105	0.413972	3.67428	0.00023852	0.00150667	30.4775	17.0419	17.5231	64.6355	45.9337	75.6294
ENSG00000136378	ADAMTS7	601.531	-1.88163	0.122872	-15.3138	6.18114e-53	5.5498e-51	821.805	950.086	1066.96	234.676	272.846	262.812
ENSG00000136492	BRIP1	455.231	0.799386	0.11974	6.676	2.4556e-11	4.10151e-10	347.226	336.578	313.469	532.994	600.812	600.309
ENSG00000136542	GALNT5	1734.61	-2.36401	0.0727367	-32.5009	1.03494e-231	9.25195e-229	2910.6	2935.47	2869.9	508.134	587.032	596.527
ENSG00000136603	SKIL	2558.5	0.668309	0.0573101	11.6613	2.00982e-31	1.04353e-29	2027.84	2023.73	1878.87	3087.59	3253.94	3079.06
ENSG00000136630	HLX	275.281	1.53314	0.168158	9.11722	7.70776e-20	2.35132e-18	154.565	108.642	160.628	391.79	410.647	425.416
ENSG00000136824	SMC2	1312.16	0.75906	0.0722298	10.509	7.85593e-26	3.24349e-24	1023.17	941.565	959.877	1647.71	1679.34	1621.31
ENSG00000136826	KLF4	100.103	-1.83598	0.26084	-7.03874	1.93983e-12	3.53903e-11	178.511	131.01	159.655	43.7532	40.4216	47.2684
ENSG00000136938	ANP32B	3057.64	0.515163	0.0513112	10.04	1.01722e-23	3.82361e-22	2611.27	2431.67	2509.7	3627.54	3619.57	3546.08
ENSG00000136943	CTSV	23.0015	2.39435	0.586892	4.07971	4.50922e-05	0.000330767	7.61938	10.6512	3.89402	51.7084	37.6656	26.4703
ENSG00000136944	LMX1B	23.2338	7.9221	1.2722	6.2271	4.75149e-10	7.03351e-09	0	0	0	50.714	38.5843	50.1045
ENSG00000136960	ENPP2	1066.78	-0.780635	0.0798263	-9.77917	1.38334e-22	4.88708e-21	1348.63	1287.73	1408.66	812.418	766.174	777.093
ENSG00000137166	FOXP4	1961.85	0.702765	0.0590719	11.8968	1.23013e-32	6.72679e-31	1493.4	1478.39	1507.96	2393.5	2475.83	2422.03
ENSG00000137193	PIM1	475.726	0.80148	0.124976	6.41309	1.42602e-10	2.22631e-09	328.722	311.015	400.111	607.573	628.373	578.565
ENSG00000137266	SLC22A23	1080.84	0.968958	0.0874456	11.0807	1.55658e-28	7.24092e-27	649.824	758.365	783.672	1420.99	1490.09	1382.13
ENSG00000137337	MDC1	388.944	0.519487	0.157189	3.30486	0.000950236	0.00521564	314.572	251.368	392.323	453.443	415.24	506.717
ENSG00000137338	PGBD1	251.211	0.541833	0.15577	3.47842	0.000504386	0.00297325	190.485	211.959	211.251	276.441	299.488	317.644
ENSG00000137486	ARRB1	470.847	0.628006	0.127462	4.92702	8.34921e-07	8.22165e-06	363.553	325.927	419.581	621.495	560.391	534.133
ENSG00000137501	SYTL2	231.988	-1.76578	0.170351	-10.3655	3.55729e-25	1.43696e-23	348.315	378.117	349.489	91.484	113.916	110.608
ENSG00000137507	LRRC32	1191.27	-1.55886	0.0839654	-18.5655	6.11198e-77	8.32241e-75	1696.94	1724.43	1913.91	641.383	564.984	605.981
ENSG00000137573	SULF1	106.106	-0.628357	0.242274	-2.59359	0.00949811	0.0384885	137.149	138.466	110.98	95.4616	80.8433	73.7387
ENSG00000137628	DDX60	108.53	0.879036	0.274953	3.19704	0.00138847	0.00730695	107.76	59.6467	62.3044	117.338	139.638	164.494
ENSG00000137642	SORL1	98.4163	-4.913	0.40845	-12.0284	2.52001e-33	1.40417e-31	178.511	225.805	167.443	1.98878	9.18674	7.56294
ENSG00000137691	C11orf70	6.00701	-4.14416	1.38823	-2.98522	0.00283376	0.0136967	8.70786	11.7163	13.6291	1.98878	0	0
ENSG00000137804	NUSAP1	826.411	1.21327	0.0976676	12.4225	1.97416e-35	1.16976e-33	511.587	536.82	446.839	1113.72	1227.35	1122.15
ENSG00000137807	KIF23	1050.68	0.755851	0.087369	8.65125	5.09401e-18	1.40777e-16	812.008	831.858	701.898	1321.55	1263.18	1373.62
ENSG00000137812	CASC5	692.696	1.23994	0.118889	10.4294	1.82081e-25	7.47259e-24	476.756	400.485	360.197	862.138	994.005	1062.59
ENSG00000137819	PAQR5	173.923	1.32914	0.208658	6.36991	1.89137e-10	2.91737e-09	103.406	118.228	75.9335	256.553	270.09	219.325
ENSG00000137868	STRA6	439.274	2.47027	0.136346	18.1177	2.31177e-73	3.08651e-71	114.291	149.117	139.211	706.018	772.604	754.404
ENSG00000137877	SPTBN5	373.214	-0.588831	0.133595	-4.40759	1.04528e-05	8.61058e-05	406.004	453.741	484.806	319.2	299.488	276.047
ENSG00000137965	IFI44	20.2659	2.44163	0.613592	3.97924	6.91372e-05	0.000487447	10.8848	4.26048	3.89402	29.8317	34.9096	37.8147
ENSG00000137970	RPL7P9	104.58	0.893483	0.244024	3.66145	0.00025079	0.00157498	66.3975	83.0793	70.0924	149.159	139.638	119.116
ENSG00000137975	CLCA2	304.019	-3.2332	0.179846	-17.9776	2.91797e-72	3.77336e-70	591.046	594.337	463.389	59.6635	53.2831	62.3943
ENSG00000138028	CGREF1	47.8353	-2.37446	0.400324	-5.93135	3.00453e-09	4.09114e-08	91.4326	72.4281	76.907	11.9327	22.9668	11.3444
ENSG00000138061	CYP1B1	128.395	-6.3167	0.505172	-12.504	7.09436e-36	4.27763e-34	291.713	222.61	246.297	5.96635	0	3.78147
ENSG00000138092	CENPO	560.971	0.586342	0.10761	5.44877	5.07193e-08	5.89841e-07	453.897	426.048	465.336	668.231	635.722	716.589
ENSG00000138131	LOXL4	5480.9	-1.48025	0.0556503	-26.5991	6.94803e-156	2.80114e-153	7495.29	8524.15	8187.18	3065.71	2719.27	2893.77
ENSG00000138160	KIF11	991.557	1.15492	0.100179	11.5286	9.46963e-31	4.78391e-29	675.948	658.244	511.091	1414.02	1350.45	1339.59
ENSG00000138172	CALHM2	131.153	2.99976	0.259339	11.5669	6.06129e-31	3.08481e-29	23.9466	37.2792	26.2847	234.676	208.539	256.195
ENSG00000138180	CEP55	807.59	1.20474	0.1141	10.5586	4.63442e-26	1.92891e-24	415.8	578.36	472.15	1026.21	1171.31	1181.71
ENSG00000138182	KIF20B	574.374	1.13521	0.113519	10.0002	1.52053e-23	5.64326e-22	379.881	373.857	325.151	790.541	847.936	728.879
ENSG00000138316	ADAMTS14	2439.42	-0.701144	0.0652787	-10.7408	6.5493e-27	2.83495e-25	2926.93	2832.15	3302.13	1872.44	1892.47	1810.38
ENSG00000138336	TET1	85.2423	0.838105	0.28711	2.9191	0.00351039	0.0164713	78.3708	58.5816	46.7283	124.299	90.03	113.444
ENSG00000138376	BARD1	231.512	0.844128	0.175983	4.79664	1.61351e-06	1.50797e-05	187.219	139.531	170.364	261.525	329.804	300.627
ENSG00000138395	CDK15	204.272	-1.05915	0.188001	-5.63377	1.76317e-08	2.18763e-07	262.324	313.145	253.112	108.389	151.581	137.078
ENSG00000138434	SSFA2	19612.5	0.654595	0.0413453	15.8324	1.86069e-56	1.80461e-54	16106.3	15006.5	14604.5	22874	24644.3	24439.7
ENSG00000138468	SENP7	228.208	0.791718	0.188414	4.20201	2.64554e-05	0.000203194	166.538	198.112	137.264	237.66	323.373	306.299
ENSG00000138496	PARP9	87.9625	1.21169	0.281617	4.30263	1.68786e-05	0.000134283	41.3624	67.1025	50.6223	137.226	102.891	128.57
ENSG00000138606	SHF	42.0314	1.07543	0.411015	2.61651	0.00888329	0.0363192	18.5042	38.3443	24.3376	46.7364	50.527	73.7387
ENSG00000138613	APH1B	604.379	-0.546355	0.115282	-4.7393	2.14459e-06	1.95978e-05	785.885	709.369	658.09	436.538	543.855	492.537
ENSG00000138640	FAM13A	436.842	0.554428	0.126854	4.37058	1.23916e-05	0.000100824	403.827	346.164	312.495	513.106	524.563	520.898
ENSG00000138658	C4orf21	165.617	0.647997	0.244707	2.64806	0.00809557	0.0336201	179.6	122.489	85.6685	167.058	219.563	219.325
ENSG00000138675	FGF5	5808.51	-0.737093	0.0476747	-15.4609	6.37112e-54	5.90075e-52	7576.93	7416.43	6791.18	4332.56	4435.36	4298.59
ENSG00000138678	AGPAT9	193.85	-0.951227	0.204091	-4.6608	3.14985e-06	2.81339e-05	315.66	242.847	208.33	128.277	114.834	153.15
ENSG00000138771	SHROOM3	736.798	-1.2899	0.0943703	-13.6685	1.5663e-42	1.11051e-40	1000.32	1044.88	1092.27	418.639	434.533	430.142
ENSG00000138778	CENPE	756.418	0.902502	0.102253	8.82615	1.08345e-18	3.11563e-17	577.984	547.471	457.548	963.565	1006.87	985.074
ENSG00000138780	GSTCD	354.442	0.748582	0.138108	5.42026	5.95114e-08	6.85882e-07	264.501	235.391	293.025	473.33	418.915	441.487
ENSG00000139083	ETV6	807.766	0.552348	0.0979206	5.64077	1.6929e-08	2.11028e-07	655.267	726.411	584.103	959.588	935.21	986.019
ENSG00000139146	FAM60A	1078.2	0.523865	0.0980109	5.34497	9.04338e-08	1.01607e-06	1023.17	851.03	780.752	1281.77	1340.34	1192.11
ENSG00000139174	PRICKLE1	262.192	1.10389	0.156544	7.05163	1.76837e-12	3.24929e-11	160.007	166.159	173.284	343.065	395.03	335.606
ENSG00000139278	GLIPR1	16586.3	-0.82782	0.0369241	-22.4195	2.54145e-111	6.29576e-109	21480.1	21113.9	21059.9	12589	11680	11594.9
ENSG00000139292	LGR5	30.4552	-2.54764	0.541471	-4.70503	2.53827e-06	2.29909e-05	55.5126	59.6467	40.8872	11.9327	12.8614	1.89074
ENSG00000139304	PTPRQ	30.7409	-1.70736	0.480647	-3.55222	0.000382	0.00231417	53.3357	46.8653	40.8872	20.8822	7.34939	15.1259
ENSG00000139354	GAS2L3	306.964	0.752168	0.151448	4.96651	6.81673e-07	6.81043e-06	195.927	253.498	236.562	374.886	421.671	359.24
ENSG00000139364	TMEM132B	963.782	1.27092	0.0853386	14.8927	3.67827e-50	3.1123e-48	598.666	526.169	569.501	1346.41	1353.21	1388.75
ENSG00000139410	SDSL	89.8143	-1.74626	0.266371	-6.55576	5.53609e-11	9.0555e-10	152.388	123.554	139.211	40.7701	40.4216	42.5416
ENSG00000139508	SLC46A3	59.4376	-0.814632	0.320638	-2.54066	0.0110643	0.0438331	78.3708	80.9491	68.1454	35.7981	40.4216	52.9406
ENSG00000139618	BRCA2	139.606	1.32205	0.237378	5.5694	2.55616e-08	3.09889e-07	100.14	72.4281	67.1719	157.114	219.563	221.216
ENSG00000139629	GALNT6	1597.63	-0.770317	0.0663254	-11.6142	3.48988e-31	1.78941e-29	2037.64	2015.21	1989.85	1231.06	1182.33	1129.71
ENSG00000139874	SSTR1	37.0405	1.26931	0.445955	2.84628	0.00442334	0.0200459	27.2121	10.6512	27.2582	41.7644	64.3071	51.0499
ENSG00000139910	NOVA1	98.9769	1.05206	0.264233	3.98158	6.84595e-05	0.000483046	82.7247	54.3211	56.4633	117.338	150.662	132.352
ENSG00000139971	C14orf37	945.749	-1.32624	0.0883515	-15.011	6.2236e-51	5.30968e-49	1362.78	1368.68	1325.91	489.241	551.204	576.675
ENSG00000139998	RAB15	696.921	0.579217	0.100297	5.77503	7.694e-09	1.00124e-07	544.241	535.755	595.786	889.98	776.279	839.487
ENSG00000140009	ESR2	6.68097	2.76528	1.10123	2.51109	0.0120358	0.0471322	2.17697	0	2.92052	9.94392	16.5361	8.50831
ENSG00000140044	JDP2	307.899	-0.921034	0.155893	-5.9081	3.46082e-09	4.67837e-08	336.341	420.722	451.707	194.901	215.888	227.834
ENSG00000140285	FGF7	3.4594	-5.30403	1.72691	-3.07141	0.00213052	0.0106948	8.70786	4.26048	7.78805	0	0	0
ENSG00000140332	TLE3	1419.76	0.605551	0.0729012	8.30646	9.85998e-17	2.49055e-15	1171.21	1092.81	1114.66	1651.68	1666.47	1821.72
ENSG00000140379	BCL2A1	258.32	1.11052	0.162996	6.81322	9.54399e-12	1.6518e-10	182.865	164.028	144.079	383.835	353.689	321.425
ENSG00000140451	PIF1	163.928	1.07558	0.219889	4.89147	1.00083e-06	9.7021e-06	82.7247	95.8607	137.264	235.671	194.759	237.287
ENSG00000140511	HAPLN3	93.5938	-1.25995	0.281488	-4.47602	7.60479e-06	6.37692e-05	105.583	137.4	152.84	72.5906	47.771	45.3777
ENSG00000140525	FANCI	820.878	0.94067	0.10097	9.31632	1.20445e-20	3.82171e-19	596.489	603.923	487.726	1085.88	1022.48	1128.77
ENSG00000140557	ST8SIA2	29.9638	-1.30573	0.48108	-2.71416	0.00664434	0.0283197	41.3624	31.9536	54.5163	25.8542	12.8614	13.2352
ENSG00000140848	CPNE2	1026.58	0.632136	0.0818702	7.72119	1.15247e-14	2.54248e-13	850.105	759.43	806.063	1270.83	1205.3	1267.74
ENSG00000140853	NLRC5	548.072	0.776231	0.110529	7.0229	2.17316e-12	3.94371e-11	429.951	370.662	411.793	657.293	724.833	693.9
ENSG00000140873	ADAMTS18	130.865	-2.0289	0.244739	-8.29009	1.13163e-16	2.84096e-15	237.289	197.047	196.648	35.7981	56.9578	61.4489
ENSG00000140939	NOL3	471.915	-0.574796	0.123621	-4.64967	3.32459e-06	2.96174e-05	534.445	544.276	615.256	368.919	422.59	346.005
ENSG00000140961	OSGIN1	210.143	-0.998077	0.177823	-5.61276	1.99128e-08	2.43997e-07	274.298	252.433	313.469	130.265	157.093	133.297
ENSG00000141052	MYOCD	338.788	2.70634	0.157516	17.1814	3.66278e-66	4.1608e-64	92.521	100.121	77.8805	632.433	551.204	578.565
ENSG00000141198	TOM1L1	206.42	0.657034	0.171761	3.82529	0.00013062	0.000869434	163.272	160.833	156.734	226.721	271.927	259.031
ENSG00000141232	TOB1	1293.87	-0.66772	0.0715023	-9.33845	9.77585e-21	3.12114e-19	1571.77	1627.5	1565.4	965.554	1025.24	1007.76
ENSG00000141337	ARSG	178.964	-0.769208	0.196017	-3.92419	8.70237e-05	0.000601039	263.413	202.373	211.251	113.361	137.801	145.587
ENSG00000141401	IMPA2	98.0836	1.15431	0.26492	4.35721	1.3173e-05	0.00010676	60.955	51.1257	70.0924	156.119	108.403	141.805
ENSG00000141441	GAREM	71.9838	1.02391	0.299731	3.41609	0.000635268	0.00365262	46.8048	46.8653	48.6753	90.4896	79.0059	120.062
ENSG00000141448	GATA6	170.407	1.74853	0.215099	8.12899	4.32893e-16	1.05835e-14	59.8666	91.6003	82.748	301.301	258.147	228.779
ENSG00000141469	SLC14A1	25.3999	-3.06086	0.593388	-5.15827	2.49247e-07	2.63891e-06	39.1854	38.3443	58.4103	8.94952	1.83735	5.67221
ENSG00000141505	ASGR1	173.437	-0.646231	0.193238	-3.34423	0.000825108	0.00460381	227.493	210.894	196.648	145.181	147.906	112.499
ENSG00000141519	CCDC40	163.652	-0.667556	0.224953	-2.96754	0.00300198	0.0144007	238.378	197.047	167.443	103.417	112.078	163.549
ENSG00000141524	TMC6	253.858	1.90714	0.175855	10.845	2.10749e-27	9.33882e-26	109.937	93.7305	116.821	350.026	458.418	394.219
ENSG00000141526	SLC16A3	15514.5	-0.572485	0.0405198	-14.1285	2.53417e-45	1.9515e-43	17899	18448.9	19307.5	13128	12141.2	12162.2
ENSG00000141574	SECTM1	14.765	-7.39886	1.33328	-5.54936	2.86709e-08	3.45344e-07	30.4775	19.1721	38.9402	0	0	0
ENSG00000141622	RNF165	17.2551	-7.61967	1.31916	-5.77615	7.64283e-09	9.96476e-08	45.7163	38.3443	19.4701	0	0	0
ENSG00000141682	PMAIP1	1130.34	-0.508313	0.08274	-6.1435	8.07233e-10	1.16966e-08	1386.73	1266.43	1329.81	853.188	965.526	980.347
ENSG00000141837	CACNA1A	1491.89	-1.87157	0.0823514	-22.7267	2.44224e-114	6.27687e-112	2139.96	2357.11	2532.09	686.13	635.722	600.309
ENSG00000141854	hsa-mir-1199	87.9525	-1.21008	0.30221	-4.00411	6.22517e-05	0.00044299	120.822	154.442	93.4566	45.742	71.6565	41.5962
ENSG00000142279	WTIP	1684.92	-0.62248	0.0632422	-9.8428	7.36354e-23	2.6285e-21	2028.93	2002.42	2096.93	1333.48	1341.26	1306.5
ENSG00000142303	ADAMTS10	747.268	0.784633	0.0971156	8.07937	6.51004e-16	1.57289e-14	502.879	543.211	599.68	965.554	927.86	944.423
ENSG00000142552	RCN3	329.007	-3.36768	0.178789	-18.836	3.82684e-79	5.50235e-77	520.295	644.397	634.726	68.613	60.6325	45.3777
ENSG00000142611	PRDM16	164.6	-4.128	0.274625	-15.0314	4.57312e-51	3.93422e-49	264.501	312.08	357.277	23.8654	12.8614	17.0166
ENSG00000142634	EFHD2	3997.16	0.526736	0.0550305	9.5717	1.05159e-21	3.56795e-20	3301.37	3024.94	3498.78	4632.87	4833.14	4691.86
ENSG00000142731	PLK4	242.643	1.42463	0.170008	8.37977	5.30324e-17	1.36642e-15	119.733	144.856	130.45	358.975	312.349	389.492
ENSG00000142798	HSPG2	32103.3	-0.68078	0.0404196	-16.8428	1.18443e-63	1.29538e-61	37183.7	39294.4	42141.1	24117	25039.4	24844.3
ENSG00000142856	ITGB3BP	253.169	0.642312	0.164529	3.90395	9.46361e-05	0.000647685	186.131	219.415	187.887	266.497	319.698	339.387
ENSG00000142910	TINAGL1	135.5	-1.84541	0.262398	-7.03286	2.02339e-12	3.68494e-11	163.272	270.54	202.489	43.7532	77.1686	55.7767
ENSG00000142945	KIF2C	648.492	0.95584	0.121619	7.85927	3.86388e-15	8.80768e-14	506.145	462.262	356.303	905.891	835.993	824.361
ENSG00000143126	CELSR2	499.637	0.83523	0.110178	7.58072	3.4363e-14	7.32163e-13	359.199	351.489	366.038	620.5	658.689	641.905
ENSG00000143127	ITGA10	596.458	0.647067	0.116967	5.53206	3.16485e-08	3.78328e-07	388.588	505.932	499.408	764.687	709.216	710.917
ENSG00000143140	GJA5	79.4588	-1.91729	0.324964	-5.90001	3.63471e-09	4.90054e-08	105.583	140.596	130.45	50.714	23.8855	25.5249
ENSG00000143162	CREG1	353.614	-1.16301	0.149778	-7.76492	8.16937e-15	1.81786e-13	483.286	547.471	436.131	230.699	240.692	183.401
ENSG00000143228	NUF2	374.221	1.3075	0.143339	9.12177	7.3906e-20	2.25792e-18	225.316	210.894	210.277	453.443	598.975	546.423
ENSG00000143320	CRABP2	687.291	-0.897966	0.0965095	-9.30444	1.34704e-20	4.26757e-19	916.503	852.095	915.095	472.336	499.758	467.957
ENSG00000143355	LHX9	11.5923	-1.83134	0.733029	-2.49831	0.0124785	0.0485287	17.4157	21.3024	15.5761	5.96635	5.51204	3.78147
ENSG00000143382	ADAMTSL4	288.924	-0.687086	0.159409	-4.31021	1.63097e-05	0.000129978	309.129	342.968	416.66	238.654	203.027	223.107
ENSG00000143387	CTSK	162.145	-0.842371	0.195147	-4.31659	1.58459e-05	0.000126577	204.635	209.829	210.277	102.422	133.208	112.499
ENSG00000143401	ANP32E	2218.49	0.616264	0.0617343	9.98253	1.81769e-23	6.69778e-22	1855.86	1728.69	1671.51	2758.44	2585.15	2711.32
ENSG00000143458	GABPB2	260.692	-0.990551	0.183302	-5.40392	6.51992e-08	7.46414e-07	378.792	365.336	296.919	132.254	180.979	209.872
ENSG00000143476	DTL	510.071	1.03019	0.138007	7.46476	8.34489e-14	1.72096e-12	354.845	332.317	319.31	553.876	690.842	809.235
ENSG00000143507	DUSP10	260.72	1.48507	0.172977	8.58536	9.05512e-18	2.45948e-16	119.733	155.507	136.291	429.577	325.21	398
ENSG00000143631	FLG	114.979	-2.62322	0.275176	-9.53287	1.52994e-21	5.10667e-20	186.131	231.131	176.205	31.8205	22.0482	42.5416
ENSG00000143772	ITPKB	455.605	1.00015	0.124479	8.03472	9.3795e-16	2.23726e-14	279.74	337.643	293.999	562.826	643.99	615.435
ENSG00000143786	CNIH3	738.789	0.534047	0.104332	5.11875	3.07568e-07	3.22155e-06	555.126	571.969	682.428	932.739	840.586	849.886
ENSG00000143815	LBR	1657.07	0.553397	0.0754091	7.3386	2.15836e-13	4.31692e-12	1381.28	1428.33	1220.78	2057.4	2004.55	1850.09
ENSG00000143847	PPFIA4	1246.75	-0.59694	0.0854745	-6.98384	2.87225e-12	5.1713e-11	1482.51	1348.44	1671.51	982.459	1012.38	983.183
ENSG00000143867	OSR1	1251.23	-1.48817	0.078051	-19.0666	4.7813e-81	7.17579e-79	1785.11	1911.89	1837.01	675.192	611.837	686.337
ENSG00000144057	ST6GAL2	642.646	-0.812078	0.114499	-7.09246	1.31752e-12	2.45821e-11	869.698	878.723	708.712	489.241	485.978	423.525
ENSG00000144218	AFF3	1114.09	-0.715487	0.0761077	-9.40098	5.40569e-21	1.7531e-19	1405.23	1410.22	1339.54	825.345	856.204	847.995
ENSG00000144339	TMEFF2	38.626	-1.13842	0.399524	-2.84943	0.00437981	0.0198749	43.5393	55.3862	60.3574	27.843	25.7229	18.9074
ENSG00000144354	CDCA7	580.469	0.929575	0.108174	8.5933	8.45085e-18	2.30448e-16	437.57	395.159	367.012	765.682	778.116	739.278
ENSG00000144355	DLX1	871.118	-0.54811	0.0934474	-5.86544	4.47948e-09	5.9768e-08	1004.67	1000.15	1099.09	678.175	777.198	667.43
ENSG00000144401	METTL21A	147.254	0.528431	0.204789	2.58037	0.00986948	0.0397583	132.795	116.098	112.927	182.968	152.5	186.238
ENSG00000144554	FANCD2	305.17	1.23898	0.154652	8.01142	1.13396e-15	2.68919e-14	149.122	192.787	202.489	404.717	427.183	454.722
ENSG00000144655	CSRNP1	803.914	0.674844	0.087728	7.69246	1.44338e-14	3.17065e-13	634.586	604.988	618.176	1007.32	989.411	969.002
ENSG00000144681	STAC	760.189	-1.20078	0.0935738	-12.8324	1.07961e-37	6.89377e-36	1083.04	1096.01	999.79	455.431	474.036	452.831
ENSG00000144730	IL17RD	139.176	-0.990882	0.208998	-4.7411	2.1256e-06	1.94501e-05	192.661	191.721	171.337	83.5289	93.7047	102.1
ENSG00000144749	LRIG1	1394.41	0.643913	0.0701991	9.17267	4.61457e-20	1.42463e-18	1078.69	1076.84	1108.82	1768.03	1698.63	1635.49
ENSG00000144810	COL8A1	11406.3	-0.584546	0.0344767	-16.9548	1.77351e-64	1.97109e-62	13622.4	13917.9	13519.1	8942.56	9338.32	9097.28
ENSG00000144821	MYH15	177.287	1.21615	0.191203	6.36052	2.01067e-10	3.08749e-09	118.645	89.47	111.953	237.66	252.635	253.359
ENSG00000144824	PHLDB2	2582.17	0.5398	0.0548739	9.83709	7.79346e-23	2.77234e-21	2133.43	2107.87	2072.59	3174.1	2958.13	3046.92
ENSG00000144834	TAGLN3	370.786	0.72166	0.143887	5.01547	5.29044e-07	5.38233e-06	253.617	276.931	308.601	493.218	393.192	499.154
ENSG00000144868	TMEM108	17.9215	-2.83383	0.672549	-4.21357	2.51365e-05	0.000193941	34.8315	36.2141	23.3641	1.98878	7.34939	3.78147
ENSG00000145022	TCTA	1528.98	-1.41269	0.0688168	-20.5283	1.20222e-93	2.26778e-91	2195.47	2226.1	2247.82	791.536	848.854	864.066
ENSG00000145147	SLIT2	686.944	0.516788	0.096597	5.34994	8.79844e-08	9.90174e-07	596.489	547.471	551.978	816.395	835.074	774.256
ENSG00000145217	SLC26A1	174.002	-0.805238	0.196455	-4.09883	4.15236e-05	0.000307442	210.077	191.721	261.873	136.232	123.102	121.007
ENSG00000145349	CAMK2D	3511.1	-0.754596	0.0561673	-13.4348	3.78086e-41	2.59127e-39	4548.77	4457.52	4222.09	2456.15	2600.76	2781.27
ENSG00000145375	SPATA5	347.865	0.638575	0.132903	4.80482	1.54891e-06	1.45222e-05	285.183	257.759	273.555	399.745	446.475	424.47
ENSG00000145386	CCNA2	940.067	1.14683	0.0900309	12.7382	3.62797e-37	2.28818e-35	606.285	610.313	539.322	1211.17	1340.34	1332.97
ENSG00000145536	ADAMTS16	50.6639	1.14826	0.361319	3.17796	0.00148315	0.00776546	21.7697	41.5397	31.1522	74.5794	73.4939	61.4489
ENSG00000145555	MYO10	16125.7	1.41775	0.0332029	42.6996	0	0	8671.94	9068.43	8612.61	23201.1	23634.7	23565.2
ENSG00000145882	PCYOX1L	643.688	-0.527785	0.102054	-5.17165	2.32041e-07	2.47074e-06	797.858	743.453	738.891	571.775	503.433	506.717
ENSG00000145934	TENM2	4751.01	1.25357	0.0536641	23.3596	1.10124e-120	3.14479e-118	2637.39	3012.16	2773.52	6700.21	6957.11	6425.67
ENSG00000145945	FAM50B	34.9252	3.5096	0.563519	6.228	4.72416e-10	6.99809e-09	8.70786	8.52095	0	67.6186	67.9818	56.7221
ENSG00000146094	DOK3	240.843	-0.596656	0.212517	-2.80757	0.00499174	0.0222058	269.944	210.894	388.429	207.828	155.256	212.708
ENSG00000146122	DAAM2	1348.76	1.08818	0.0757145	14.3722	7.73569e-47	6.11745e-45	845.751	841.444	900.493	1947.02	1741.8	1816.05
ENSG00000146197	SCUBE3	15387.5	-1.045	0.0340552	-30.6854	8.9008e-207	5.90353e-204	20477.6	21113.9	20596.5	9737.08	10089.8	10310.2
ENSG00000146205	ANO7	80.4016	0.883868	0.270863	3.26315	0.00110181	0.00594444	59.8666	52.1908	57.4368	114.355	96.4607	102.1
ENSG00000146243	IRAK1BP1	95.3834	0.761435	0.270069	2.81941	0.00481118	0.0215189	69.6629	88.4049	54.5163	111.372	107.485	140.86
ENSG00000146263	MMS22L	451.115	0.559057	0.12479	4.47997	7.46551e-06	6.26813e-05	409.27	330.187	355.33	500.179	553.96	557.767
ENSG00000146267	FAXC	170.329	0.727645	0.242291	3.00318	0.00267171	0.0130081	151.299	112.903	120.715	184.957	155.256	296.846
ENSG00000146477	SLC22A3	23.7346	1.734	0.540356	3.209	0.00133197	0.00704207	8.70786	8.52095	15.5761	25.8542	45.9337	37.8147
ENSG00000146530	VWDE	3.27174	5.09731	1.78983	2.84793	0.00440047	0.0199599	0	0	0	1.98878	11.0241	6.61758
ENSG00000146670	CDCA5	686.368	0.863073	0.0961107	8.97998	2.70813e-19	8.0349e-18	483.286	489.955	487.726	855.177	871.821	930.242
ENSG00000146674	IGFBP3	20288.3	-2.07772	0.0376624	-55.1671	0	0	32606.6	33323.3	32488.8	7564.34	8231.31	7515.68
ENSG00000146678	IGFBP1	7.67946	-4.54847	1.32978	-3.42046	0.000625145	0.0036055	19.5927	14.9117	9.73506	0	1.83735	0
ENSG00000146918	NCAPG2	1300.55	0.988438	0.0755941	13.0756	4.54005e-39	2.99192e-37	892.556	911.742	811.904	1701.4	1784.98	1700.72
ENSG00000146938	NLGN4X	164.053	-2.25802	0.241628	-9.345	9.18873e-21	2.93825e-19	274.298	259.889	280.37	31.8205	67.9818	69.9572
ENSG00000146966	DENND2A	1643.53	1.04987	0.0722675	14.5276	8.09923e-48	6.58214e-46	1015.55	1033.17	1161.39	2287.1	2239.73	2124.24
ENSG00000147027	TMEM47	1298.29	-0.68022	0.070983	-9.58285	9.44066e-22	3.20842e-20	1602.25	1562.53	1631.6	993.397	1023.4	976.565
ENSG00000147180	ZNF711	115.05	0.567475	0.227314	2.49644	0.0125446	0.0487118	101.229	87.3398	89.5625	150.153	124.94	137.078
ENSG00000147224	PRPS1	16925.9	-0.582326	0.0365457	-15.9342	3.6699e-57	3.61037e-55	19689.6	20961.5	20236.3	14053.7	13418.1	13196.4
ENSG00000147234	FRMPD3	232.691	-1.08987	0.194405	-5.60615	2.06876e-08	2.53038e-07	343.961	256.694	349.489	112.366	165.361	168.276
ENSG00000147251	DOCK11	433.62	-0.54422	0.136767	-3.97918	6.91544e-05	0.000487447	560.569	558.123	425.422	324.172	363.795	369.639
ENSG00000147408	CSGALNACT1	42.6114	-1.9531	0.414735	-4.70927	2.48601e-06	2.25474e-05	83.8132	75.6235	43.8078	17.899	15.6174	18.9074
ENSG00000147536	GINS4	343.152	0.638764	0.158285	4.03553	5.4479e-05	0.00039207	326.545	264.15	215.145	444.493	380.331	428.252
ENSG00000147573	TRIM55	47.7854	-1.27691	0.376609	-3.39056	0.000697502	0.00396498	74.0168	61.7769	67.1719	31.8205	34.9096	17.0166
ENSG00000147576	ADHFE1	76.7631	-1.24169	0.306076	-4.05678	4.97532e-05	0.000361348	93.6095	117.163	112.927	36.7925	36.7469	63.3397
ENSG00000147804	SLC39A4	70.2135	-9.64768	1.21079	-7.96812	1.61108e-15	3.77714e-14	126.264	136.335	158.681	0	0	0
ENSG00000147883	CDKN2B	2145.9	1.43464	0.0708292	20.2549	3.21689e-91	5.80197e-89	1039.5	1230.21	1206.17	3105.48	3293.44	3000.6
ENSG00000147889	CDKN2A	2114.81	0.686269	0.0683936	10.0341	1.07936e-23	4.0424e-22	1625.1	1550.81	1686.11	2837	2531.86	2457.96
ENSG00000147955	SIGMAR1	3910.12	-0.69864	0.0497128	-14.0535	7.32898e-45	5.49968e-43	4729.46	4789.84	4997.01	2857.88	2984.77	3101.75
ENSG00000148019	CEP78	856.707	0.578749	0.111804	5.17645	2.26146e-07	2.41122e-06	809.831	644.397	608.441	943.678	1131.81	1002.09
ENSG00000148082	SHC3	317.141	0.587548	0.143402	4.09722	4.1815e-05	0.000309266	236.201	274.801	249.217	388.807	345.421	408.399
ENSG00000148120	C9orf3	408.979	-0.52066	0.127353	-4.08833	4.34496e-05	0.000320318	478.932	445.22	521.799	309.256	356.445	342.223
ENSG00000148175	STOM	780.012	0.758959	0.101499	7.47748	7.57637e-14	1.56876e-12	556.215	532.56	648.355	1050.08	935.21	957.658
ENSG00000148187	MRRF	420.266	0.510833	0.12039	4.24316	2.20392e-05	0.000171582	323.279	361.075	355.33	488.246	485.06	508.608
ENSG00000148344	PTGES	90.9185	1.71111	0.287666	5.94826	2.71007e-09	3.7049e-08	46.8048	47.9304	33.0992	155.125	106.566	155.986
ENSG00000148386	LCN9	274.187	-2.65097	0.19321	-13.7207	7.63698e-43	5.45222e-41	474.579	470.783	473.124	101.428	50.527	74.6841
ENSG00000148426	PROSER2	157.662	-1.11321	0.20375	-5.46364	4.66479e-08	5.43723e-07	226.404	190.656	229.747	98.4448	87.274	113.444
ENSG00000148541	FAM13C	18.3156	-1.92593	0.69628	-2.76602	0.00567445	0.0247502	37.0084	38.3443	11.6821	9.94392	11.0241	1.89074
ENSG00000148677	ANKRD1	5912.42	-1.14765	0.0438476	-26.1735	5.32377e-151	2.06532e-148	8437.92	7962.83	8043.11	3546	3767.48	3717.19
ENSG00000148773	MKI67	4631.65	1.14595	0.049748	23.035	2.08015e-117	5.77974e-115	2889.92	3039.85	2721.92	6197.05	6472.97	6468.21
ENSG00000148798	INA	344.215	-0.861143	0.136829	-6.29355	3.10285e-10	4.67382e-09	444.101	440.959	446.839	240.643	220.482	272.266
ENSG00000148848	ADAM12	8317.06	-0.71788	0.0398776	-18.0021	1.87632e-72	2.44171e-70	10058.7	10424.3	10549.9	6418.8	6403.15	6047.52
ENSG00000149090	PAMR1	3507.07	0.679063	0.0547685	12.3988	2.65322e-35	1.56312e-33	2580.79	2656.41	2850.43	4516.53	4264.48	4173.8
ENSG00000149451	ADAM33	7.06118	-3.35456	1.14261	-2.93588	0.00332606	0.0157248	19.5927	6.39072	12.6556	0	1.83735	1.89074
ENSG00000149503	INCENP	1945.97	0.560667	0.0647494	8.65902	4.75844e-18	1.31857e-16	1492.31	1593.42	1630.62	2384.55	2202.06	2372.87
ENSG00000149506	ZP1	44.99	1.63036	0.396594	4.11091	3.94105e-05	0.000293063	14.1503	21.3024	30.1787	79.5513	66.1445	58.6128
ENSG00000149527	PLCH2	151.789	-0.938571	0.207985	-4.51269	6.4011e-06	5.42605e-05	167.626	207.698	222.933	104.411	94.6234	113.444
ENSG00000149541	B3GAT3	1862.7	-0.561128	0.0625197	-8.97521	2.82805e-19	8.3786e-18	2163.9	2177.1	2319.86	1487.61	1539.7	1488.01
ENSG00000149548	CCDC15	83.3196	1.0812	0.280726	3.85144	0.000117426	0.000788247	51.1587	46.8653	62.3044	103.417	135.964	100.209
ENSG00000149554	CHEK1	621.388	0.594131	0.101108	5.87621	4.1977e-09	5.62273e-08	509.41	496.346	479.938	789.547	713.809	739.278
ENSG00000149557	FEZ1	904.485	-1.41011	0.089547	-15.7472	7.17894e-56	6.83362e-54	1262.64	1369.74	1311.31	457.42	518.132	507.663
ENSG00000149564	ESAM	51.3345	-1.08324	0.413691	-2.61848	0.00883215	0.0361821	59.8666	37.2792	111.953	29.8317	30.3162	38.7601
ENSG00000149571	KIRREL3	1158.32	-0.502175	0.0762995	-6.58163	4.65333e-11	7.66029e-10	1299.65	1347.38	1426.19	957.599	975.631	943.477
ENSG00000149929	HIRIP3	308.408	0.612638	0.155517	3.93935	8.1701e-05	0.000568094	214.431	258.824	257.979	426.594	369.307	323.316
ENSG00000149968	MMP3	208.004	-3.06059	0.241847	-12.6551	1.04889e-36	6.49583e-35	346.138	426.048	342.674	23.8654	45.015	64.285
ENSG00000150054	MPP7	20.2374	-1.55334	0.616901	-2.51798	0.0118031	0.0463345	23.9466	25.5629	40.8872	17.899	3.67469	9.45368
ENSG00000150281	CTF1	372.417	-0.574457	0.12979	-4.42604	9.59766e-06	7.94114e-05	465.871	423.917	446.839	310.25	273.765	313.862
ENSG00000150471	LPHN3	24.5265	6.11683	1.11916	5.46555	4.61481e-08	5.38814e-07	2.17697	0	0	53.6971	46.8523	44.4323
ENSG00000150551	LYPD1	53.2564	0.887985	0.356518	2.49071	0.0127487	0.0493924	30.4775	28.7582	52.5693	69.6074	61.5511	76.5748
ENSG00000150593	PDCD4	3326.76	0.552652	0.0596499	9.26493	1.952e-20	6.15567e-19	2710.32	2793.81	2587.58	4254.01	3680.21	3934.62
ENSG00000150630	VEGFC	2434.87	-0.61477	0.0612135	-10.043	9.85837e-24	3.71923e-22	2923.67	3050.5	2865.03	1787.92	2009.14	1972.98
ENSG00000150722	PPP1R1C	14.3415	-2.34623	0.723912	-3.24105	0.00119091	0.00636171	23.9466	14.9117	33.0992	1.98878	6.43071	5.67221
ENSG00000151067	CACNA1C	434.541	-2.34379	0.132141	-17.7371	2.16922e-70	2.68682e-68	711.868	786.058	680.481	135.237	144.232	149.368
ENSG00000151079	KCNA6	77.4904	-0.838939	0.291479	-2.87822	0.00399927	0.0183711	119.733	95.8607	82.748	51.7084	47.771	67.1211
ENSG00000151090	THRB	55.1961	-1.46166	0.387343	-3.77356	0.000160937	0.00105585	100.14	51.1257	91.5095	39.7757	18.3735	30.2518
ENSG00000151117	TMEM86A	146.553	-0.631557	0.212495	-2.97211	0.00295759	0.0142245	151.299	198.112	184.966	113.361	131.37	100.209
ENSG00000151136	BTBD11	350.048	0.825092	0.136722	6.03483	1.59133e-09	2.23646e-08	237.289	240.717	279.396	423.611	474.954	444.323
ENSG00000151150	ANK3	204.389	1.16725	0.202948	5.75145	8.84829e-09	1.14421e-07	119.733	121.424	136.291	361.959	258.147	228.779
ENSG00000151466	SCLT1	267.058	0.555072	0.15711	3.53301	0.000410858	0.00246863	237.289	206.633	205.41	280.418	342.665	329.933
ENSG00000151491	EPS8	1253.01	0.762348	0.074826	10.1883	2.23698e-24	8.71108e-23	952.423	960.738	876.155	1540.31	1570.93	1617.52
ENSG00000151572	ANO4	79.3643	0.831177	0.332232	2.5018	0.0123564	0.0481811	78.3708	40.4745	52.5693	104.411	67.0632	133.297
ENSG00000151617	EDNRA	1193.65	1.22439	0.0827809	14.7907	1.68111e-49	1.40509e-47	755.407	651.853	738.891	1739.19	1694.95	1581.6
ENSG00000151640	DPYSL4	2431.86	-0.733514	0.0656057	-11.1807	5.07155e-29	2.40268e-27	2778.9	3080.33	3251.51	1771.01	1893.39	1816.05
ENSG00000151689	INPP1	447.012	-0.739156	0.134505	-5.49536	3.89907e-08	4.5897e-07	539.888	610.313	526.667	382.841	282.033	340.333
ENSG00000151693	ASAP2	2734.71	-0.562325	0.0555756	-10.1182	4.58785e-24	1.76319e-22	3224.09	3251.81	3306.03	2287.1	2082.63	2256.59
ENSG00000151725	CENPU	351.746	0.669255	0.154	4.3458	1.38768e-05	0.00011211	338.518	235.391	241.429	419.633	419.834	455.667
ENSG00000151849	CENPJ	352.844	0.575615	0.143609	4.00822	6.11785e-05	0.000436768	275.386	272.671	301.787	402.729	375.737	488.755
ENSG00000151883	PARP8	247.463	1.31835	0.164784	8.00046	1.23958e-15	2.92619e-14	156.742	148.052	120.715	357.981	363.795	337.496
ENSG00000151892	GFRA1	82.1789	-2.83496	0.322821	-8.78182	1.60853e-18	4.59986e-17	152.388	123.554	156.734	11.9327	23.8855	24.5796
ENSG00000151917	BEND6	340.649	-0.551963	0.140366	-3.93231	8.41329e-05	0.000582836	444.101	350.424	420.555	272.463	276.521	279.829
ENSG00000151952	TMEM132D	253.673	4.34146	0.230302	18.8512	2.87433e-79	4.19142e-77	15.2388	26.628	29.2052	488.246	508.945	453.777
ENSG00000152056	AP1S3	178.265	-0.702994	0.195181	-3.60175	0.000316087	0.00194758	227.493	235.391	199.569	163.08	124.94	119.116
ENSG00000152137	HSPB8	489.949	-3.39452	0.138644	-24.4837	2.20155e-132	6.964e-130	901.264	864.877	918.016	87.5065	73.4939	94.5368
ENSG00000152229	PSTPIP2	872.056	-0.728092	0.0862861	-8.43812	3.22485e-17	8.42517e-16	1061.27	1110.92	1090.33	651.326	628.373	690.119
ENSG00000152253	SPC25	178.93	1.17617	0.190809	6.16412	7.08742e-10	1.03351e-08	109.937	119.293	100.271	247.604	222.319	274.157
ENSG00000152268	SPON1	327.131	-0.742213	0.137845	-5.38439	7.26927e-08	8.26222e-07	421.243	401.55	405.952	221.749	263.659	248.632
ENSG00000152377	SPOCK1	1179.6	-2.16322	0.0942524	-22.9514	1.42652e-116	3.80917e-114	1835.18	1934.26	2017.1	403.723	499.758	387.601
ENSG00000152402	GUCY1A2	3.59829	-5.3624	1.74533	-3.07244	0.00212319	0.0106605	2.17697	10.6512	8.76155	0	0	0
ENSG00000152422	XRCC4	178.016	0.614562	0.183559	3.34804	0.000813865	0.0045522	148.034	129.945	144.079	197.884	225.994	222.162
ENSG00000152455	SUV39H2	207.601	0.626081	0.181397	3.45145	0.000557577	0.00325507	174.157	146.986	168.417	292.351	244.367	219.325
ENSG00000152495	CAMK4	167.145	1.30742	0.201758	6.48012	9.16491e-11	1.45289e-09	104.494	108.642	75.9335	238.654	240.692	234.451
ENSG00000152582	SPEF2	96.9758	-0.876065	0.254331	-3.44459	0.000571921	0.00333029	132.795	107.577	136.291	59.6635	67.0632	78.4656
ENSG00000152785	BMP3	10.5397	-2.1763	0.800275	-2.71944	0.00653924	0.0279355	15.2388	17.0419	19.4701	3.97757	1.83735	5.67221
ENSG00000152926	ZNF117	293.197	-1.19938	0.179122	-6.69589	2.14357e-11	3.59494e-10	451.72	341.903	432.237	155.125	225.994	152.204
ENSG00000152952	PLOD2	30005.2	0.75785	0.0365459	20.7369	1.60877e-95	3.0914e-93	23204.3	22569.9	21131.9	37357.3	38613.7	37153.9
ENSG00000152953	STK32B	54.1091	-1.98524	0.349217	-5.68484	1.30939e-08	1.65676e-07	87.0786	77.7537	94.4301	17.899	24.8042	22.6888
ENSG00000152977	ZIC1	1080.27	2.24247	0.0887111	25.2784	5.52578e-141	1.92569e-138	374.438	382.378	373.826	1925.14	1697.71	1728.13
ENSG00000153029	MR1	24.2178	-2.34882	0.535799	-4.38377	1.16643e-05	9.53216e-05	47.8932	40.4745	33.0992	7.95513	6.43071	9.45368
ENSG00000153044	CENPH	178.716	1.0696	0.189711	5.63802	1.72012e-08	2.13959e-07	134.972	102.251	109.033	236.665	238.855	250.523
ENSG00000153246	PLA2R1	332.767	0.649786	0.145634	4.46177	8.1287e-06	6.7858e-05	255.793	295.038	226.827	389.802	388.599	440.542
ENSG00000153363	LINC00467	35.2553	1.92513	0.474405	4.05798	4.94994e-05	0.000360013	22.8581	11.7163	9.73506	36.7925	66.1445	64.285
ENSG00000153404	PLEKHG4B	235.949	-1.74184	0.182068	-9.56695	1.10101e-21	3.71113e-20	304.775	366.401	418.608	105.406	122.184	98.3183
ENSG00000153406	NMRAL1	697.734	-0.686503	0.0991694	-6.92253	4.4365e-12	7.84341e-11	831.601	913.872	836.241	572.77	502.514	529.406
ENSG00000153823	PID1	90.5922	-2.21629	0.280806	-7.89259	2.95977e-15	6.79952e-14	164.361	142.726	140.185	36.7925	34.9096	24.5796
ENSG00000154027	AK5	1835.64	-1.50718	0.0661098	-22.7982	4.78188e-115	1.24456e-112	2773.45	2743.75	2631.39	919.812	1013.3	932.133
ENSG00000154035	C17orf103	512.904	-0.512618	0.116655	-4.3943	1.1113e-05	9.10695e-05	585.604	599.662	624.017	383.835	409.728	474.575
ENSG00000154065	ANKRD29	36.4034	-2.43088	0.49261	-4.93469	8.02784e-07	7.94323e-06	76.1938	57.5164	50.6223	11.9327	18.3735	3.78147
ENSG00000154096	THY1	1303.7	-1.87401	0.0777937	-24.0895	3.22405e-128	9.894e-126	1985.39	2043.96	2115.43	581.719	519.051	576.675
ENSG00000154146	NRGN	505.825	0.532546	0.112199	4.74644	2.07032e-06	1.89697e-05	416.889	380.248	442.945	606.579	587.032	601.254
ENSG00000154175	ABI3BP	1847.28	-0.697818	0.073161	-9.53812	1.45448e-21	4.87061e-20	2267.31	2365.63	2224.46	1286.74	1385.36	1554.19
ENSG00000154217	PITPNC1	624.778	-0.805293	0.10034	-8.02565	1.00993e-15	2.40337e-14	809.831	776.472	798.275	435.544	481.385	447.159
ENSG00000154237	LRRK1	715.018	0.58435	0.0975063	5.99294	2.06082e-09	2.86301e-08	588.869	549.602	578.262	815.401	925.104	832.869
ENSG00000154265	ABCA5	210.083	0.614647	0.168976	3.63748	0.00027532	0.00171489	177.423	165.093	155.761	241.637	271.009	249.577
ENSG00000154310	TNIK	309.08	0.529122	0.147188	3.59487	0.000324553	0.00199377	267.767	273.736	218.065	377.869	374.819	342.223
ENSG00000154511	FAM69A	125.426	-0.986641	0.237019	-4.1627	3.14505e-05	0.00023774	189.396	186.396	124.609	83.5289	85.4366	83.1924
ENSG00000154553	PDLIM3	86.3346	-0.746714	0.261223	-2.85853	0.00425614	0.0193994	118.645	108.642	97.3506	68.613	66.1445	58.6128
ENSG00000154556	SORBS2	580.965	1.72533	0.122158	14.1238	2.70897e-45	2.07833e-43	251.44	249.238	307.628	988.425	824.05	865.012
ENSG00000154654	NCAM2	411.32	0.504556	0.133826	3.77023	0.000163098	0.00106798	378.792	331.252	310.548	519.072	426.265	501.99
ENSG00000154678	PDE1C	3657.72	-1.21578	0.0538207	-22.5894	5.50693e-113	1.38083e-110	5199.68	5179.68	4961.96	2194.62	2073.45	2336.95
ENSG00000154721	JAM2	152.301	0.658472	0.21319	3.08867	0.00201055	0.0101445	140.414	100.121	113.9	214.789	179.141	165.439
ENSG00000154734	ADAMTS1	10870	-0.512242	0.0351613	-14.5683	4.46588e-48	3.65829e-46	13033.5	12572.7	12734.4	8737.72	9108.65	9032.99
ENSG00000154822	PLCL2	196.831	0.962374	0.180542	5.33047	9.79607e-08	1.09406e-06	139.326	127.814	133.37	261.525	229.668	289.283
ENSG00000154839	SKA1	164.427	1.32143	0.226234	5.84098	5.18945e-09	6.88388e-08	115.379	96.9259	70.0924	243.626	190.165	270.375
ENSG00000154864	PIEZO2	12.0941	-4.19235	1.01038	-4.14929	3.33511e-05	0.000250714	28.3006	19.1721	21.4171	0	3.67469	0
ENSG00000154914	USP43	27.3874	-2.12368	0.572914	-3.7068	0.000209894	0.00134276	59.8666	19.1721	54.5163	15.9103	9.18674	5.67221
ENSG00000154920	EME1	79.1653	0.808637	0.288855	2.79946	0.00511881	0.0227023	52.2472	51.1257	69.1189	80.5457	104.729	117.226
ENSG00000154928	EPHB1	91.2915	-3.10319	0.302094	-10.2723	9.39488e-25	3.67939e-23	145.857	171.484	173.284	17.899	16.5361	22.6888
ENSG00000155011	DKK2	157.949	-2.7031	0.244866	-11.0391	2.47407e-28	1.14057e-26	268.855	248.173	304.707	27.843	39.503	58.6128
ENSG00000155093	PTPRN2	8.61089	6.48986	1.43646	4.51796	6.24379e-06	5.30929e-05	0	0	0	17.899	9.18674	24.5796
ENSG00000155189	AGPAT5	1085.58	0.666403	0.0870142	7.65855	1.8804e-14	4.08698e-13	862.078	881.919	774.911	1230.06	1423.03	1341.48
ENSG00000155511	GRIA1	74.3481	-2.6178	0.327049	-8.00428	1.20165e-15	2.84316e-14	113.202	123.554	146.999	13.9215	25.7229	22.6888
ENSG00000155760	FZD7	3105.94	-0.993221	0.0581566	-17.0784	2.14996e-65	2.40246e-63	3888.06	4246.63	4269.8	2009.67	2197.47	2024.03
ENSG00000155816	FMN2	1818.58	-0.547019	0.0615226	-8.89135	6.03685e-19	1.77066e-17	2176.97	2139.82	2161.18	1446.84	1456.1	1530.55
ENSG00000155966	AFF2	3.1349	-5.16074	1.77263	-2.91135	0.00359873	0.0168244	8.70786	4.26048	5.84103	0	0	0
ENSG00000155974	GRIP1	30.1825	-1.31088	0.494055	-2.65331	0.0079706	0.0331546	51.1587	23.4326	54.5163	13.9215	23.8855	14.1805
ENSG00000156042	TTC18	130.208	-0.748414	0.243696	-3.0711	0.00213275	0.0107033	156.742	173.614	159.655	64.6355	107.485	119.116
ENSG00000156265	MAP3K7CL	466.795	-0.565655	0.121018	-4.67413	2.95202e-06	2.65514e-05	557.303	530.429	583.13	421.622	350.933	357.349
ENSG00000156463	SH3RF2	974.047	-1.1473	0.0888056	-12.9193	3.50367e-38	2.26538e-36	1343.19	1305.84	1377.51	567.798	579.683	670.266
ENSG00000156535	CD109	1551.31	0.514605	0.0698638	7.36583	1.76045e-13	3.55566e-12	1311.62	1331.4	1190.6	1828.69	1782.23	1863.32
ENSG00000156711	MAPK13	79.9431	0.971204	0.300136	3.23588	0.00121269	0.00647133	63.132	54.3211	44.7813	87.5065	90.9487	138.969
ENSG00000156802	ATAD2	948.724	0.923449	0.0990947	9.31885	1.17604e-20	3.73734e-19	693.364	661.439	611.362	1086.87	1274.2	1365.11
ENSG00000156804	FBXO32	132.143	-0.952036	0.221271	-4.30257	1.68825e-05	0.000134283	204.635	169.354	148.946	85.5177	95.542	88.8646
ENSG00000156970	BUB1B	653.128	1.37641	0.103426	13.3081	2.07686e-40	1.40932e-38	353.757	372.792	363.118	961.577	994.005	873.52
ENSG00000157064	NMNAT2	2385.24	0.530011	0.0626639	8.45799	2.7203e-17	7.16159e-16	2084.44	1968.34	1804.88	2778.33	2784.5	2890.94
ENSG00000157111	TMEM171	437.256	0.551436	0.118904	4.63766	3.52372e-06	3.12829e-05	367.907	367.466	329.045	536.971	513.538	508.608
ENSG00000157168	NRG1	2264.57	-1.39634	0.0590182	-23.6595	9.419e-124	2.76663e-121	3287.22	3181.51	3377.09	1284.75	1208.97	1247.89
ENSG00000157214	STEAP2	301.479	0.587928	0.147874	3.97588	7.01189e-05	0.000493231	266.678	219.415	236.562	395.768	346.34	344.114
ENSG00000157227	MMP14	58461.5	-0.508325	0.0370901	-13.7051	9.4586e-43	6.72935e-41	64931.3	68390.2	72642	48937	48221.2	47647.5
ENSG00000157456	CCNB2	512.892	1.24218	0.122516	10.1389	3.712e-24	1.43194e-22	278.652	300.364	334.886	644.366	752.394	766.694
ENSG00000157554	ERG	3.01814	-5.10341	1.88357	-2.70944	0.00673975	0.0286847	4.35393	12.7814	0.973506	0	0	0
ENSG00000157833	GAREML	13.5656	-2.61632	0.744788	-3.51284	0.000443344	0.00264681	13.0618	27.6931	29.2052	3.97757	3.67469	3.78147
ENSG00000157927	RADIL	47.675	1.33979	0.366678	3.65386	0.000258325	0.00161638	31.566	20.2373	29.2052	63.6411	79.0059	62.3943
ENSG00000158008	EXTL1	2865.19	-0.642991	0.0560519	-11.4714	1.83745e-30	9.21457e-29	3390.62	3416.9	3672.06	2146.89	2262.69	2301.97
ENSG00000158125	XDH	655.548	-0.596241	0.0980584	-6.08047	1.19831e-09	1.70272e-08	813.097	751.974	802.169	534.983	531.912	499.154
ENSG00000158164	TMSB15A	96.4293	0.793333	0.257201	3.08449	0.002039	0.0102629	60.955	76.6886	73.9864	108.389	113.916	144.641
ENSG00000158186	MRAS	1097.47	-2.18547	0.0878828	-24.868	1.65255e-136	5.39333e-134	1809.06	1737.21	1852.58	361.959	435.451	388.546
ENSG00000158201	ABHD3	87.4703	1.22176	0.269281	4.53711	5.7031e-06	4.89405e-05	55.5126	56.4513	45.7548	105.406	135.964	125.734
ENSG00000158234	FAIM	48.9086	-1.41006	0.410235	-3.43719	0.000587782	0.00340817	63.132	44.735	105.139	31.8205	18.3735	30.2518
ENSG00000158270	COLEC12	956.294	-3.62147	0.111349	-32.5235	4.95925e-232	4.63487e-229	1605.51	1955.56	1745.5	144.187	143.313	143.696
ENSG00000158286	RNF207	267.746	0.785247	0.168825	4.65125	3.29923e-06	2.9417e-05	199.192	156.573	233.641	325.166	328.885	363.021
ENSG00000158292	GPR153	406.021	-0.920766	0.127211	-7.23812	4.54957e-13	8.8583e-12	503.968	502.736	587.024	284.396	284.789	273.211
ENSG00000158402	CDC25C	80.1089	0.867457	0.301612	2.87607	0.00402665	0.0184793	56.6011	67.1025	46.7283	83.5289	136.882	89.81
ENSG00000158427	TMSB15B	179.246	0.641224	0.196631	3.26105	0.00111	0.00598394	132.795	146.986	140.185	263.514	206.702	185.292
ENSG00000158710	TAGLN2	34743.1	0.84989	0.0439276	19.3475	2.13958e-83	3.41022e-81	25887.4	23586	24914.9	41699.8	47280.5	45090.3
ENSG00000158769	F11R	151.328	0.889119	0.21381	4.15845	3.20418e-05	0.000241677	122.999	115.033	80.801	199.873	203.027	186.238
ENSG00000159164	SV2A	1078.99	0.588818	0.0875434	6.72601	1.74378e-11	2.95093e-10	767.38	897.896	918.989	1361.32	1253.99	1274.36
ENSG00000159176	CSRP1	3751.29	-2.26433	0.0570714	-39.6753	0	0	6166.26	6177.69	6287.87	1172.39	1373.42	1330.13
ENSG00000159259	CHAF1B	376.613	0.939811	0.138345	6.79324	1.0964e-11	1.89278e-10	239.466	262.019	272.582	504.157	547.529	433.924
ENSG00000159314	ARHGAP27	29.3708	-1.60116	0.496464	-3.22513	0.00125917	0.0066916	27.2121	46.8653	58.4103	15.9103	18.3735	9.45368
ENSG00000159388	BTG2	903.852	-1.12802	0.100039	-11.2758	1.72733e-29	8.337e-28	1282.23	1238.73	1199.36	594.646	482.304	625.834
ENSG00000159399	HK2	5437.03	-0.61516	0.0440795	-13.9557	2.90485e-44	2.13309e-42	6573.35	6789.07	6374.52	4428.03	4263.56	4193.65
ENSG00000159423	ALDH4A1	457.675	-0.759296	0.117549	-6.45939	1.05126e-10	1.66142e-09	582.338	592.206	551.978	320.194	333.478	365.857
ENSG00000159556	ISL2	38.7905	2.25625	0.452331	4.98805	6.09902e-07	6.14114e-06	15.2388	6.39072	18.4966	73.585	67.9818	51.0499
ENSG00000159674	SPON2	150.366	0.728135	0.225963	3.22237	0.00127136	0.00675287	124.087	79.8839	135.317	208.822	177.304	176.784
ENSG00000159713	TPPP3	81.9728	-0.685327	0.264763	-2.58845	0.00964077	0.0389821	104.494	91.6003	107.086	65.6298	60.6325	62.3943
ENSG00000159733	ZFYVE28	23.1989	-3.36558	0.634479	-5.30447	1.12998e-07	1.25386e-06	40.2739	45.8001	40.8872	0.994392	3.67469	7.56294
ENSG00000159899	NPR2	470.195	-0.716102	0.12407	-5.77176	7.84465e-09	1.01891e-07	599.754	511.257	642.514	342.071	373.9	351.677
ENSG00000160013	PTGIR	308.728	-0.505682	0.161299	-3.13507	0.00171816	0.00883177	301.51	381.313	404.005	227.716	295.813	242.014
ENSG00000160124	CCDC58	466.679	0.513164	0.123965	4.13957	3.47951e-05	0.000260722	412.535	329.122	411.793	530.011	548.448	568.166
ENSG00000160161	CILP2	147.273	-0.905381	0.226769	-3.99252	6.53751e-05	0.00046351	165.449	223.675	186.913	114.355	116.672	76.5748
ENSG00000160190	SLC37A1	128.701	1.04468	0.218058	4.79082	1.66099e-06	1.55023e-05	88.1671	84.1444	79.8275	192.912	160.768	166.385
ENSG00000160282	FTCD	75.256	-1.07388	0.322042	-3.33459	0.000854256	0.00474598	78.3708	102.251	125.582	33.8093	66.1445	45.3777
ENSG00000160323	ADAMTS13	191.566	-0.692028	0.189481	-3.65222	0.00025998	0.00162624	222.051	249.238	238.509	147.17	119.428	173.002
ENSG00000160352	ZNF714	224.762	0.586851	0.163123	3.59761	0.000321158	0.00197527	180.688	183.201	175.231	254.564	261.822	293.064
ENSG00000160447	PKN3	345.415	1.23526	0.146168	8.45098	2.88875e-17	7.57596e-16	203.546	181.07	232.668	494.213	438.207	522.789
ENSG00000160838	LRRC71	79.5981	-1.14267	0.281715	-4.05614	4.98894e-05	0.000362209	108.848	101.186	118.768	38.7813	53.2831	56.7221
ENSG00000161267	BDH1	296.509	-0.903826	0.157539	-5.73717	9.62742e-09	1.23873e-07	322.191	393.029	443.919	197.884	214.051	207.981
ENSG00000161326	DUSP14	1890.15	-0.631892	0.0607698	-10.3981	2.52854e-25	1.02746e-23	2326.09	2281.49	2284.82	1528.38	1434.97	1485.17
ENSG00000161513	FDXR	915.43	-0.889987	0.0949824	-9.37002	7.25186e-21	2.33708e-19	1120.05	1150.33	1296.71	607.573	615.511	702.409
ENSG00000161544	CYGB	261.277	1.35748	0.154627	8.77901	1.64913e-18	4.70288e-17	150.211	145.921	144.079	353.009	384.006	390.437
ENSG00000161671	EMC10	2073.97	-0.678637	0.0621354	-10.9219	9.05762e-28	4.11112e-26	2523.1	2456.17	2679.09	1558.21	1569.09	1658.18
ENSG00000161681	SHANK1	259.889	-1.89141	0.162227	-11.659	2.06413e-31	1.06903e-29	373.35	407.941	446.839	109.383	109.322	112.499
ENSG00000161692	DBF4B	416.96	0.522219	0.126502	4.12814	3.65716e-05	0.000273254	348.315	301.429	376.747	494.213	496.084	484.974
ENSG00000161714	PLCD3	3008.01	-0.684738	0.0608556	-11.2519	2.26749e-29	1.08423e-27	3531.04	3627.8	3967.04	2168.77	2338.02	2415.42
ENSG00000161800	RACGAP1	1362.4	0.743725	0.0723015	10.2864	8.11172e-25	3.20125e-23	1044.94	986.301	1025.1	1753.11	1744.56	1620.36
ENSG00000161888	SPC24	296.892	1.24525	0.161412	7.71471	1.21255e-14	2.67216e-13	180.688	170.419	177.178	500.179	377.575	375.311
ENSG00000161999	JMJD8	738.413	-0.519824	0.109672	-4.73979	2.13943e-06	1.9568e-05	739.08	910.677	959.877	571.775	609.999	639.069
ENSG00000162105	SHANK2	64.6908	-1.31441	0.308127	-4.2658	1.99189e-05	0.000156199	106.671	89.47	80.801	34.8037	38.5843	37.8147
ENSG00000162390	ACOT11	72.6232	-1.49771	0.352169	-4.2528	2.11117e-05	0.000164923	84.9017	140.596	96.3771	25.8542	29.3976	58.6128
ENSG00000162407	PPAP2B	1261.4	-0.902509	0.0843779	-10.696	1.06225e-26	4.5597e-25	1719.8	1640.28	1570.26	928.762	779.035	930.242
ENSG00000162426	SLC45A1	60.7743	-1.06981	0.339392	-3.15214	0.00162078	0.00840686	97.9635	70.2979	78.854	27.843	36.7469	52.9406
ENSG00000162496	DHRS3	140.561	1.58704	0.215499	7.36448	1.7784e-13	3.58839e-12	65.309	69.2328	75.9335	190.923	211.295	230.67
ENSG00000162522	KIAA1522	1575.78	0.899893	0.071831	12.5279	5.25284e-36	3.18595e-34	1074.33	1042.75	1180.86	1980.83	2041.29	2134.64
ENSG00000162545	CAMK2N1	609.167	-0.537885	0.101834	-5.28197	1.27803e-07	1.40823e-06	689.01	712.565	762.255	512.112	499.758	479.302
ENSG00000162551	ALPL	45.6435	-1.04605	0.359106	-2.91292	0.00358063	0.0167553	60.955	55.3862	68.1454	29.8317	33.0722	26.4703
ENSG00000162572	SCNN1D	161.63	-0.836479	0.233533	-3.58185	0.000341174	0.0020859	185.042	161.898	274.529	109.383	138.72	100.209
ENSG00000162576	MXRA8	4421.71	0.58456	0.0483693	12.0854	1.26207e-33	7.07068e-32	3450.49	3440.34	3720.74	5466.17	5219.9	5232.61
ENSG00000162599	NFIA	166.018	0.733092	0.198561	3.69203	0.000222473	0.00141487	149.122	106.512	118.768	196.89	215.888	208.926
ENSG00000162607	USP1	868.025	0.823274	0.09474	8.68983	3.6299e-18	1.01406e-16	692.275	595.402	593.839	1036.16	1143.75	1146.73
ENSG00000162618	ELTD1	577.889	0.958841	0.125572	7.63579	2.24432e-14	4.85231e-13	444.101	394.094	340.727	666.242	783.629	838.542
ENSG00000162624	LHX8	4.83406	-5.78702	1.6081	-3.59868	0.000319832	0.00196829	13.0618	4.26048	11.6821	0	0	0
ENSG00000162631	NTNG1	1367.75	-0.834881	0.0804815	-10.3736	3.27045e-25	1.32369e-23	1877.63	1768.1	1614.07	924.784	1048.21	973.729
ENSG00000162636	FAM102B	319.606	0.724528	0.171032	4.2362	2.27334e-05	0.000176652	286.271	242.847	194.701	354.003	476.792	363.021
ENSG00000162639	HENMT1	2.86733	4.90351	1.81337	2.70409	0.00684913	0.029048	0	0	0	5.96635	3.67469	7.56294
ENSG00000162643	WDR63	132.096	-1.11701	0.21167	-5.27711	1.31239e-07	1.44454e-06	169.803	190.656	182.046	79.5513	85.4366	85.0831
ENSG00000162745	OLFML2B	96.1555	1.71096	0.304608	5.61691	1.94406e-08	2.3878e-07	37.0084	66.0374	32.1257	168.052	112.997	160.713
ENSG00000162769	FLVCR1	261.201	0.551965	0.151973	3.632	0.000281231	0.00174431	215.52	194.917	224.88	317.211	318.78	295.9
ENSG00000162772	ATF3	215.299	-1.09536	0.171483	-6.38759	1.68517e-10	2.61303e-09	320.014	272.671	287.184	145.181	124.94	141.805
ENSG00000162804	SNED1	860.636	-0.898653	0.096658	-9.29724	1.44136e-20	4.55234e-19	994.873	1192.93	1173.07	571.775	608.162	622.998
ENSG00000162849	KIF26B	204.091	-0.505976	0.17485	-2.89377	0.0038065	0.0176115	214.431	268.41	235.588	178.99	161.687	165.439
ENSG00000162878	PKDCC	329.024	0.715902	0.146729	4.87907	1.06586e-06	1.02888e-05	247.086	255.629	244.35	401.734	356.445	468.903
ENSG00000163002	NUP35	297.115	0.593915	0.144914	4.0984	4.16017e-05	0.000307909	245.997	254.564	210.277	358.975	355.527	357.349
ENSG00000163006	CCDC138	109.846	0.656052	0.25788	2.54402	0.0109584	0.0434639	114.291	77.7537	64.2514	123.305	142.394	137.078
ENSG00000163017	ACTG2	24400.4	-0.993447	0.035651	-27.8659	6.92207e-171	3.16277e-168	31251.4	32506.4	33694	16627.2	16510.4	15813.2
ENSG00000163040	CCDC74A	189.654	0.89236	0.193538	4.61077	4.01183e-06	3.53416e-05	124.087	119.293	154.787	214.789	282.951	242.014
ENSG00000163053	SLC16A14	44.7981	-1.22928	0.400872	-3.06652	0.00216563	0.0108418	89.2556	55.3862	43.8078	31.8205	22.0482	26.4703
ENSG00000163064	EN1	3.08878	-5.14199	1.77635	-2.8947	0.00379516	0.0175788	4.35393	6.39072	7.78805	0	0	0
ENSG00000163071	SPATA18	784.445	-1.08489	0.0929009	-11.6779	1.65348e-31	8.65071e-30	1104.81	994.821	1099.09	490.235	503.433	514.28
ENSG00000163083	INHBB	69.9647	-1.19271	0.2946	-4.04855	5.15351e-05	0.000373104	112.114	88.4049	91.5095	45.742	40.4216	41.5962
ENSG00000163132	MSX1	2315.07	1.32327	0.0683149	19.3702	1.37835e-83	2.21408e-81	1310.53	1207.85	1445.66	3455.51	3227.3	3243.56
ENSG00000163347	CLDN1	726.523	-0.884323	0.0937829	-9.42947	4.12162e-21	1.34515e-19	976.369	897.896	953.062	521.061	515.376	495.373
ENSG00000163359	COL6A3	22525.8	1.62494	0.0346352	46.9158	0	0	10598.6	11431.9	11060	34027.1	34649.6	33387.6
ENSG00000163362	C1orf106	35.9253	1.5185	0.445251	3.41043	0.000648595	0.00371884	17.4157	14.9117	23.3641	45.742	74.4126	39.7055
ENSG00000163378	EOGT	820.643	0.545119	0.0907628	6.00597	1.90189e-09	2.65477e-08	648.736	698.718	655.169	937.711	1036.26	947.259
ENSG00000163395	IGFN1	580.027	3.94312	0.158888	24.817	5.87398e-136	1.88711e-133	53.3357	72.4281	85.6685	1254.92	970.119	1043.69
ENSG00000163453	IGFBP7	9070.44	-2.65597	0.0418493	-63.4652	0	0	15619.7	15506	15846.7	2360.69	2614.54	2474.97
ENSG00000163485	ADORA1	126.493	-2.0558	0.2757	-7.45666	8.87461e-14	1.82107e-12	190.485	214.089	207.357	32.8149	38.5843	75.6294
ENSG00000163491	NEK10	545.134	0.643375	0.127331	5.05278	4.35431e-07	4.47869e-06	480.021	447.35	350.462	618.512	719.321	655.14
ENSG00000163507	KIAA1524	578.428	0.695537	0.102502	6.78557	1.15629e-11	1.99283e-10	444.101	453.741	427.369	707.012	733.101	705.245
ENSG00000163520	FBLN2	9708.8	-1.47503	0.047413	-31.1103	1.74647e-212	1.32997e-209	13201.1	14528.2	15111.7	5003.78	5192.34	5215.6
ENSG00000163531	NFASC	1354.44	-3.50135	0.100307	-34.9064	5.93886e-267	6.42679e-264	2416.43	2279.36	2770.6	237.66	193.84	228.779
ENSG00000163535	SGOL2	350.294	1.16354	0.131979	8.81614	1.18478e-18	3.3928e-17	225.316	216.219	207.357	489.241	477.71	485.919
ENSG00000163536	SERPINI1	74.5952	-0.718801	0.285482	-2.51785	0.0118074	0.0463393	103.406	89.47	85.6685	47.7308	55.1204	66.1758
ENSG00000163704	PRRT3	355.729	-0.540204	0.152215	-3.54895	0.000386765	0.00234166	434.305	415.397	414.713	310.25	225.994	333.715
ENSG00000163710	PCOLCE2	644.915	0.834075	0.118363	7.04677	1.83124e-12	3.3558e-11	506.145	431.373	453.654	721.928	947.152	809.235
ENSG00000163739	CXCL1	64.7873	-0.955309	0.314336	-3.03913	0.0023726	0.0117239	106.671	67.1025	82.748	43.7532	46.8523	41.5962
ENSG00000163751	CPA3	40.8551	-3.42827	0.501491	-6.83615	8.13514e-12	1.41512e-10	93.6095	72.4281	58.4103	1.98878	7.34939	11.3444
ENSG00000163781	TOPBP1	1082.32	0.59317	0.078912	7.51686	5.61086e-14	1.1736e-12	909.972	863.812	815.798	1288.73	1308.19	1307.44
ENSG00000163808	KIF15	150.165	0.979269	0.205056	4.77562	1.79151e-06	1.65775e-05	112.114	95.8607	95.4036	188.934	185.572	223.107
ENSG00000163814	CDCP1	15603.7	-0.55053	0.0304966	-18.0522	7.58399e-73	9.99579e-71	18364.9	18749.3	18521.9	12552.2	12702.5	12731.3
ENSG00000163840	DTX3L	216.286	1.15167	0.188094	6.12286	9.191e-10	1.31967e-08	163.272	118.228	121.688	298.317	336.235	259.976
ENSG00000163879	DNALI1	113.61	-1.66329	0.272139	-6.11192	9.84417e-10	1.40755e-08	174.157	182.135	161.602	61.6523	32.1536	69.9572
ENSG00000163884	KLF15	6.52871	-6.22152	1.49972	-4.14846	3.34724e-05	0.000251361	7.61938	15.9768	15.5761	0	0	0
ENSG00000163918	RFC4	294.485	0.76169	0.153186	4.97231	6.61601e-07	6.61955e-06	241.643	182.135	231.694	352.015	380.331	379.093
ENSG00000163923	RPL39L	140.72	1.47185	0.221386	6.64836	2.96377e-11	4.9223e-10	71.8399	63.9072	87.6155	231.693	203.027	186.238
ENSG00000163935	SFMBT1	103.078	0.995151	0.243918	4.07985	4.5064e-05	0.000330678	59.8666	74.5584	72.0394	146.176	124.021	141.805
ENSG00000164032	H2AFZ	3341.56	0.757919	0.0499347	15.1782	4.93187e-52	4.33351e-50	2433.85	2570.13	2446.42	4256.99	4098.2	4243.76
ENSG00000164045	CDC25A	507.379	0.612054	0.120037	5.09888	3.41666e-07	3.56056e-06	378.792	439.894	385.508	579.73	579.683	680.665
ENSG00000164050	PLXNB1	1963.7	-0.857578	0.0758762	-11.3023	1.27769e-29	6.22526e-28	2330.44	2457.23	2803.7	1339.45	1361.47	1489.9
ENSG00000164088	PPM1M	287.161	-0.668955	0.144127	-4.64143	3.46012e-06	3.07714e-05	377.704	335.513	344.621	220.755	225.994	218.38
ENSG00000164093	PITX2	848.148	3.86721	0.12394	31.2023	9.90559e-214	7.83342e-211	106.671	134.205	86.642	1519.43	1584.71	1657.23
ENSG00000164104	HMGB2	997.086	0.92184	0.0905009	10.186	2.29044e-24	8.8856e-23	709.691	664.634	692.163	1442.86	1265.93	1207.24
ENSG00000164107	HAND2	56.6363	2.44894	0.393812	6.21856	5.01724e-10	7.41089e-09	19.5927	7.45584	25.3112	101.428	104.729	81.3017
ENSG00000164109	MAD2L1	670.106	1.06862	0.110788	9.64567	5.12732e-22	1.75998e-20	448.455	484.629	366.038	906.885	894.788	919.843
ENSG00000164124	TMEM144	16.9984	2.36772	0.708851	3.34023	0.000837095	0.00466437	2.17697	8.52095	5.84103	15.9103	46.8523	22.6888
ENSG00000164136	IL15	76.4089	1.57445	0.33208	4.74117	2.1249e-06	1.94501e-05	20.6812	57.5164	36.9932	107.394	113.916	121.952
ENSG00000164161	HHIP	1087.83	0.508236	0.0778233	6.53064	6.54896e-11	1.05776e-09	881.671	928.784	883.943	1324.53	1236.53	1271.52
ENSG00000164171	ITGA2	4428.87	1.02659	0.0573427	17.9027	1.12258e-71	1.42478e-69	3207.76	2827.89	2716.08	5905.69	6103.67	5812.12
ENSG00000164220	F2RL2	3074.51	-1.71827	0.0577752	-29.7406	2.29449e-194	1.31047e-191	5021.17	4665.22	4461.58	1449.82	1434.97	1414.27
ENSG00000164283	ESM1	401.54	1.11221	0.152566	7.29002	3.09912e-13	6.0977e-12	210.077	316.34	235.588	566.803	492.409	588.019
ENSG00000164300	SERINC5	307.075	-0.759336	0.147713	-5.1406	2.73858e-07	2.88907e-06	397.296	373.857	387.455	196.89	257.229	229.724
ENSG00000164305	CASP3	3760.1	-0.745498	0.0565748	-13.1772	1.18723e-39	7.89987e-38	5076.68	4492.67	4563.8	2706.73	2917.71	2803.02
ENSG00000164308	ERAP2	48.1771	1.49717	0.402289	3.72162	0.000197952	0.00127469	37.0084	21.3024	17.5231	79.5513	84.518	49.1591
ENSG00000164318	EGFLAM	8.54866	-3.01795	0.986262	-3.05998	0.00221349	0.0110546	15.2388	14.9117	15.5761	0	3.67469	1.89074
ENSG00000164330	EBF1	63.5636	1.08058	0.317776	3.40043	0.000672793	0.00383725	31.566	48.9955	41.8608	74.5794	96.4607	87.9192
ENSG00000164403	SHROOM1	337.428	0.558216	0.155816	3.58253	0.000340285	0.00208108	326.545	262.019	230.721	451.454	377.575	376.257
ENSG00000164442	CITED2	23907.9	-1.25118	0.0359863	-34.7683	7.34035e-265	7.54625e-262	32170.1	33821.8	35019	14124.3	14432.4	13879.9
ENSG00000164483	SAMD3	115.36	0.870731	0.248148	3.50892	0.000449927	0.00268066	89.2556	89.47	66.1984	149.159	120.346	177.729
ENSG00000164484	TMEM200A	4592.75	0.578469	0.0485467	11.9157	9.80199e-33	5.38874e-31	3810.78	3699.16	3544.53	5255.36	5576.35	5670.32
ENSG00000164532	TBX20	33.8318	2.44876	0.49231	4.97402	6.55801e-07	6.57111e-06	8.70786	17.0419	5.84103	43.7532	64.3071	63.3397
ENSG00000164542	KIAA0895	52.7816	0.963975	0.380213	2.53536	0.0112332	0.0443856	39.1854	21.3024	46.7283	51.7084	68.9005	88.8646
ENSG00000164543	STK17A	4634.67	0.530536	0.0524279	10.1194	4.53413e-24	1.74581e-22	4083.99	3700.22	3593.21	5614.33	5324.63	5491.64
ENSG00000164611	PTTG1	779.726	0.861034	0.0954634	9.01953	1.88903e-19	5.63721e-18	547.507	590.076	523.746	1063	945.315	1008.71
ENSG00000164647	STEAP1	274.703	0.834726	0.147767	5.64894	1.6144e-08	2.02153e-07	207.9	190.656	193.728	339.088	349.096	367.748
ENSG00000164649	CDCA7L	738.653	0.825504	0.115641	7.13851	9.43485e-13	1.783e-11	594.312	555.992	449.76	880.037	1053.72	898.1
ENSG00000164674	SYTL3	567.532	-0.604416	0.104797	-5.7675	8.0455e-09	1.04368e-07	700.983	671.025	682.428	432.56	479.548	438.651
ENSG00000164683	HEY1	62.7012	0.98488	0.393659	2.50186	0.0123543	0.0481811	28.3006	25.5629	72.0394	77.5625	106.566	66.1758
ENSG00000164692	COL1A2	294062	-0.836548	0.0381605	-21.9218	1.60822e-106	3.51774e-104	358459	380436	392127	203568	222192	207591
ENSG00000164707	SLC13A4	88.8526	-0.798747	0.286151	-2.79135	0.00524892	0.0231346	117.556	122.489	98.3241	83.5289	44.0963	67.1211
ENSG00000164713	BRI3	2920.58	-0.574391	0.0533557	-10.7653	5.01811e-27	2.18596e-25	3372.12	3611.82	3499.75	2276.16	2409.68	2353.97
ENSG00000164741	DLC1	10290.3	0.521342	0.0340566	15.3081	6.75089e-53	6.00888e-51	8329.07	8498.59	8524.02	12324.5	12025.4	12040.2
ENSG00000164754	RAD21	2825.31	0.552956	0.0604536	9.14678	5.86553e-20	1.80002e-18	2383.78	2374.15	2115.43	3212.88	3402.77	3462.88
ENSG00000164761	TNFRSF11B	63.084	-7.62592	1.06114	-7.18655	6.64476e-13	1.27924e-11	108.848	135.27	132.397	1.98878	0	0
ENSG00000164850	GPER1	297.356	-0.779398	0.144592	-5.39032	7.03312e-08	8.01596e-07	377.704	351.489	398.164	210.811	236.099	209.872
ENSG00000164932	CTHRC1	25.5504	1.47607	0.491485	3.00329	0.00267078	0.0130066	14.1503	12.7814	13.6291	29.8317	42.259	40.6508
ENSG00000164946	FREM1	20.2024	4.79651	0.90487	5.30078	1.15312e-07	1.27424e-06	4.35393	0	0	47.7308	28.4789	40.6508
ENSG00000164985	PSIP1	1482.46	0.606579	0.0687457	8.82353	1.10911e-18	3.18497e-17	1229.99	1116.25	1179.89	1778.97	1784.98	1804.71
ENSG00000165029	ABCA1	1641.91	1.58466	0.0716089	22.1293	1.6501e-108	3.85542e-106	872.963	841.444	750.573	2468.08	2485.01	2433.38
ENSG00000165072	MAMDC2	3388.74	-0.820089	0.0474238	-17.2928	5.3325e-67	6.22964e-65	4308.22	4313.73	4358.39	2445.21	2489.61	2417.31
ENSG00000165124	SVEP1	839.53	-0.831604	0.0971661	-8.55859	1.14259e-17	3.08304e-16	1042.77	1165.24	1017.31	577.742	571.415	662.703
ENSG00000165152	TMEM246	656.645	0.58571	0.101721	5.758	8.51145e-09	1.10273e-07	517.029	530.429	527.64	834.295	718.403	812.071
ENSG00000165194	PCDH19	59.6486	-1.0238	0.31438	-3.25658	0.00112761	0.00605506	91.4326	74.5584	73.9864	37.7869	40.4216	39.7055
ENSG00000165244	ZNF367	198.635	0.762603	0.183225	4.1621	3.15332e-05	0.000238278	156.742	162.963	122.662	262.519	258.147	228.779
ENSG00000165288	BRWD3	808.06	0.557028	0.0882969	6.30858	2.81607e-10	4.2512e-09	672.682	664.634	624.991	983.453	958.176	944.423
ENSG00000165304	MELK	885.984	0.859441	0.09027	9.52078	1.71883e-21	5.69097e-20	690.098	599.662	599.68	1176.37	1134.56	1115.53
ENSG00000165323	FAT3	355.066	-2.46382	0.147612	-16.6912	1.51839e-62	1.63453e-60	592.135	642.267	569.501	95.4616	117.59	113.444
ENSG00000165480	SKA3	366.667	1.05344	0.130038	8.10104	5.44912e-16	1.32122e-14	249.263	236.456	229.747	514.1	471.28	499.154
ENSG00000165490	C11orf82	99.5809	1.24308	0.279673	4.44475	8.79931e-06	7.31e-05	67.4859	44.735	65.2249	106.4	137.801	175.838
ENSG00000165495	PKNOX2	1011.14	1.09704	0.0932403	11.7658	5.8598e-32	3.09726e-30	619.347	620.965	691.189	1481.64	1234.7	1419
ENSG00000165501	LRR1	168.611	0.513454	0.18717	2.74326	0.00608333	0.0262661	142.591	144.856	129.476	190.923	190.165	213.653
ENSG00000165655	ZNF503	243.058	0.863891	0.155288	5.56316	2.64928e-08	3.20235e-07	174.157	174.68	168.417	307.267	310.512	323.316
ENSG00000165704	HPRT1	562.157	0.600943	0.11304	5.31619	1.0596e-07	1.18019e-06	452.809	479.304	408.872	616.523	708.297	707.135
ENSG00000165804	ZNF219	523.889	-1.15535	0.136682	-8.45278	2.84442e-17	7.46923e-16	644.382	827.598	698.004	273.458	379.412	320.48
ENSG00000165806	CASP7	635.663	0.567129	0.10371	5.4684	4.5411e-08	5.31717e-07	560.569	491.02	485.779	783.581	770.767	722.261
ENSG00000165821	SALL2	607.525	0.555058	0.105961	5.23832	1.62042e-07	1.7647e-06	443.013	532.56	500.382	730.878	734.02	704.299
ENSG00000165899	OTOGL	37.5957	-1.21096	0.421311	-2.87428	0.00404955	0.0185606	58.7781	48.9955	49.6488	32.8149	20.2108	15.1259
ENSG00000166016	ABTB2	1090.99	-0.518501	0.0789563	-6.56693	5.13623e-11	8.42825e-10	1226.72	1284.53	1343.44	863.132	918.674	909.444
ENSG00000166033	HTRA1	5058.94	-1.32959	0.0490824	-27.0888	1.33355e-161	5.59576e-159	6897.72	7583.65	7233.15	2778.33	2879.12	2981.69
ENSG00000166073	GPR176	5453.91	-0.720969	0.0436912	-16.5015	3.58115e-61	3.75673e-59	6684.37	6749.66	6933.31	3952.71	4163.43	4239.98
ENSG00000166106	ADAMTS15	72.8663	-2.3284	0.316698	-7.35213	1.95074e-13	3.91692e-12	111.025	127.814	125.582	31.8205	22.0482	18.9074
ENSG00000166165	CKB	1092.73	-1.76759	0.0903145	-19.5715	2.70593e-85	4.52331e-83	1603.34	1606.2	1858.42	474.325	530.075	484.028
ENSG00000166197	NOLC1	3799.23	0.5072	0.0457632	11.0831	1.51487e-28	7.06287e-27	3123.95	3137.84	3152.21	4559.29	4428.01	4394.07
ENSG00000166317	SYNPO2L	57.0756	-0.971536	0.347604	-2.79495	0.00519078	0.0229275	69.6629	85.2095	72.0394	25.8542	36.7469	52.9406
ENSG00000166341	DCHS1	560.134	0.646969	0.129211	5.00708	5.52612e-07	5.60118e-06	355.934	464.392	488.7	719.94	722.077	609.762
ENSG00000166342	NETO1	69.3243	2.73538	0.37444	7.30525	2.76749e-13	5.46087e-12	11.9733	10.6512	31.1522	123.305	108.403	130.461
ENSG00000166347	CYB5A	353.938	-0.860736	0.151405	-5.68499	1.30818e-08	1.65625e-07	476.756	433.504	459.495	244.62	303.162	206.09
ENSG00000166396	SERPINB7	3839.82	-1.14976	0.0568187	-20.2355	4.76395e-91	8.51752e-89	5522.96	5292.58	5066.12	2354.72	2241.56	2561
ENSG00000166448	TMEM130	47.4377	-1.56015	0.369109	-4.2268	2.37043e-05	0.000183652	69.6629	66.0374	76.907	21.8766	31.2349	18.9074
ENSG00000166451	CENPN	375.432	0.584698	0.135519	4.31452	1.59948e-05	0.000127617	313.483	331.252	257.006	449.465	440.045	461.34
ENSG00000166483	WEE1	746.858	0.645691	0.0991727	6.51077	7.47651e-11	1.19817e-09	637.851	555.992	553.925	965.554	911.324	856.504
ENSG00000166508	MCM7	3330.49	0.795305	0.0498322	15.9597	2.44067e-57	2.41263e-55	2512.22	2379.48	2414.29	4125.73	4248.86	4302.37
ENSG00000166557	TMED3	3583.15	-0.546756	0.0460368	-11.8765	1.56781e-32	8.50549e-31	4251.61	4226.39	4284.4	2878.76	2919.54	2938.2
ENSG00000166592	RRAD	541.339	-1.85333	0.11488	-16.1328	1.50159e-58	1.51344e-56	846.84	825.467	871.288	256.553	235.18	212.708
ENSG00000166689	PLEKHA7	5.12582	-3.92694	1.44833	-2.71136	0.00670087	0.028537	6.5309	10.6512	11.6821	0	0	1.89074
ENSG00000166710	B2M	7436.62	0.622539	0.037851	16.4471	8.79709e-61	9.08929e-59	6014.96	5824.07	5732	9088.74	9016.78	8943.18
ENSG00000166803	KIAA0101	556.859	1.11605	0.114401	9.75561	1.74541e-22	6.12411e-21	325.456	401.55	328.071	774.631	755.15	756.294
ENSG00000166825	ANPEP	21053.9	0.645313	0.039104	16.5025	3.51958e-61	3.71108e-59	15564.2	16417.7	17280.7	26435.9	25261.7	25363.3
ENSG00000166831	RBPMS2	45.1762	1.34279	0.373501	3.59514	0.00032422	0.00199232	23.9466	23.4326	29.2052	59.6635	78.0872	56.7221
ENSG00000166845	C18orf54	270.244	0.807113	0.171734	4.69979	2.60428e-06	2.35784e-05	230.758	184.266	175.231	312.239	406.054	312.917
ENSG00000166851	PLK1	2094.92	1.03468	0.0637796	16.2227	3.48394e-59	3.56385e-57	1458.57	1282.4	1382.38	2761.43	2887.39	2797.34
ENSG00000166897	ELFN2	672.619	-2.29284	0.108971	-21.0408	2.77707e-98	5.54362e-96	1085.22	1117.31	1148.74	251.581	231.506	201.363
ENSG00000166922	SCG5	274.649	-0.54232	0.144574	-3.75115	0.000176025	0.00114497	322.191	323.796	330.992	224.732	228.75	217.435
ENSG00000166949	SMAD3	6445.83	0.80892	0.0401329	20.156	2.38166e-90	4.22149e-88	4773	4684.39	4597.87	8064.52	8135.77	8419.45
ENSG00000166979	EVA1C	47.7743	2.1403	0.397895	5.37905	7.4879e-08	8.50131e-07	23.9466	9.58607	19.4701	69.6074	80.8433	83.1924
ENSG00000167005	NUDT21	2312.68	0.5189	0.0717113	7.23596	4.62259e-13	8.99196e-12	2117.1	1870.35	1718.24	2640.11	2834.11	2696.19
ENSG00000167034	NKX3-1	355.421	-0.526879	0.135106	-3.89975	9.62925e-05	0.000657764	431.039	395.159	432.237	324.172	270.09	279.829
ENSG00000167083	GNGT2	73.4932	-2.53274	0.339126	-7.46843	8.1157e-14	1.67537e-12	146.945	103.317	125.582	29.8317	22.0482	13.2352
ENSG00000167103	PIP5KL1	121.49	-0.618857	0.221892	-2.789	0.00528709	0.0232779	137.149	140.596	163.549	95.4616	88.1927	103.99
ENSG00000167216	KATNAL2	42.0279	-1.33382	0.402805	-3.31132	0.000928567	0.00510762	46.8048	83.0793	50.6223	27.843	21.1295	22.6888
ENSG00000167513	CDT1	411.173	0.687353	0.155445	4.42184	9.7866e-06	8.08446e-05	299.333	373.857	272.582	407.701	555.797	557.767
ENSG00000167555	ZNF528	35.9823	-1.22421	0.430771	-2.84191	0.00448445	0.0202871	46.8048	35.1489	69.1189	23.8654	22.0482	18.9074
ENSG00000167600	CYP2S1	32.3764	1.60362	0.453203	3.53841	0.00040255	0.00242509	15.2388	21.3024	11.6821	43.7532	58.7951	43.4869
ENSG00000167614	TTYH1	113.459	-0.749479	0.246344	-3.04241	0.00234693	0.0116221	146.945	120.358	159.655	70.6018	104.729	78.4656
ENSG00000167617	CDC42EP5	602.796	-0.60255	0.115614	-5.21176	1.87061e-07	2.01159e-06	706.425	743.453	731.103	457.42	555.797	422.58
ENSG00000167641	PPP1R14A	1193.15	-2.70817	0.0891313	-30.3841	8.92037e-203	5.55793e-200	1997.37	1970.47	2241.01	301.301	317.861	330.879
ENSG00000167642	SPINT2	1299.45	-2.59925	0.0822495	-31.602	3.46857e-219	2.97155e-216	2120.36	2285.75	2285.79	386.818	374.819	343.169
ENSG00000167645	YIF1B	5307.95	-0.863118	0.049085	-17.5842	3.25814e-69	3.8948e-67	6548.31	6676.17	7323.68	3816.47	3724.3	3758.78
ENSG00000167676	PLIN4	51.1181	-1.05304	0.366318	-2.87465	0.0040447	0.0185425	62.0435	66.0374	78.854	35.7981	43.1777	20.7981
ENSG00000167693	NXN	2157.16	-1.23951	0.0589932	-21.0111	5.19148e-98	1.02637e-95	3029.25	2935.47	3126.9	1303.65	1270.53	1277.19
ENSG00000167703	SLC43A2	715.77	-0.771644	0.105641	-7.30443	2.78454e-13	5.48926e-12	869.698	857.421	981.294	472.336	577.846	536.024
ENSG00000167733	HSD11B1L	210.77	-0.89448	0.176124	-5.07868	3.80059e-07	3.9407e-06	271.032	274.801	276.476	153.136	166.28	122.898
ENSG00000167740	CYB5D2	894.475	-0.670833	0.0870475	-7.70651	1.29304e-14	2.84459e-13	1090.66	1151.39	1054.31	719.94	696.355	654.195
ENSG00000167772	ANGPTL4	9979.17	-0.597896	0.0459135	-13.0222	9.14714e-39	5.9541e-37	11505.3	11670.5	12876.6	7678.69	7941.01	8202.96
ENSG00000167785	ZNF558	94.7361	-6.40193	0.596945	-10.7245	7.8118e-27	3.36726e-25	176.334	182.135	203.463	0	4.59337	1.89074
ENSG00000167874	TMEM88	37.6158	-1.40657	0.411371	-3.41923	0.000627977	0.00361676	58.7781	44.735	60.3574	17.899	17.4548	26.4703
ENSG00000167900	TK1	1736.51	0.970806	0.0711754	13.6396	2.32746e-42	1.63887e-40	1065.62	1238.73	1214.94	2223.46	2325.16	2351.13
ENSG00000167930	ITFG3	1442.88	-0.563845	0.0886243	-6.36219	1.98896e-10	3.05642e-09	1567.42	1724.43	1872.05	1024.22	1208.06	1261.12
ENSG00000167971	CASKIN1	70.2933	-1.27061	0.292428	-4.34503	1.39254e-05	0.000112459	109.937	95.8607	92.4831	37.7869	44.0963	41.5962
ENSG00000167972	ABCA3	46.1274	-1.43038	0.371816	-3.84701	0.00011957	0.000801333	67.4859	57.5164	76.907	21.8766	31.2349	21.7435
ENSG00000167992	VWCE	137.422	-0.950528	0.223044	-4.26161	2.02958e-05	0.000158911	174.157	180.005	188.86	116.344	74.4126	90.7553
ENSG00000167994	RAB3IL1	111.898	-1.35645	0.238528	-5.68676	1.29469e-08	1.6412e-07	152.388	150.182	180.099	63.6411	55.1204	69.9572
ENSG00000168016	TRANK1	144.764	-2.69682	0.233186	-11.5651	6.19235e-31	3.14372e-29	222.051	282.257	248.244	35.7981	36.7469	43.4869
ENSG00000168077	SCARA3	2933.02	2.70465	0.0605458	44.6712	0	0	801.123	748.779	790.487	4914.28	5004.93	5338.49
ENSG00000168078	PBK	547.126	1.10036	0.109936	10.0091	1.39069e-23	5.17069e-22	343.961	368.531	331.965	743.805	785.466	709.026
ENSG00000168209	DDIT4	669.442	0.710494	0.120158	5.91302	3.359e-09	4.54371e-08	524.649	494.215	504.276	987.431	711.972	794.109
ENSG00000168288	MMADHC	1819.48	-0.854022	0.065582	-13.0222	9.1508e-39	5.9541e-37	2376.16	2342.2	2311.1	1207.19	1329.32	1350.93
ENSG00000168386	FILIP1L	1665.33	-1.19131	0.0689858	-17.2689	8.07189e-67	9.37662e-65	2249.89	2396.52	2302.34	1008.31	959.095	1075.83
ENSG00000168398	BDKRB2	402.161	1.30002	0.129767	10.0181	1.2689e-23	4.73498e-22	254.705	206.633	235.588	578.736	552.123	585.183
ENSG00000168404	MLKL	566.328	0.867684	0.107564	8.06666	7.22477e-16	1.73741e-14	401.65	422.852	378.694	768.665	731.264	694.846
ENSG00000168496	FEN1	965.008	0.632133	0.0858451	7.36365	1.78955e-13	3.60734e-12	754.319	778.602	737.917	1174.38	1095.06	1249.78
ENSG00000168542	COL3A1	11002.8	1.09095	0.0474483	22.9923	5.56108e-117	1.52455e-114	6565.73	7308.85	7214.65	15204.2	15609.2	14114.3
ENSG00000168566	SNRNP48	565.357	0.546498	0.138639	3.94188	8.08459e-05	0.0005631	544.241	417.527	417.634	625.472	799.246	588.019
ENSG00000168575	SLC20A2	5359.66	-1.20641	0.0474426	-25.429	1.20693e-142	4.35362e-140	7545.36	7173.58	7716.98	3187.03	3395.42	3139.57
ENSG00000168621	GDNF	329.256	1.89206	0.141475	13.3738	8.59918e-41	5.87401e-39	138.237	144.856	136.291	515.095	513.538	527.515
ENSG00000168685	IL7R	494.324	-1.19154	0.124733	-9.55274	1.26314e-21	4.24368e-20	704.248	599.662	758.361	318.205	282.951	302.518
ENSG00000168702	LRP1B	21.1753	2.52253	0.69366	3.63655	0.000276314	0.00172056	13.0618	0	5.84103	35.7981	47.771	24.5796
ENSG00000168765	GSTM4	172.481	1.35154	0.222761	6.06722	1.30145e-09	1.84418e-08	124.087	93.7305	73.9864	272.463	201.189	269.43
ENSG00000168779	SHOX2	130.133	-1.36672	0.230478	-5.92994	3.03036e-09	4.12085e-08	161.095	210.894	190.807	58.6691	79.9246	79.4109
ENSG00000168792	ABHD15	302.423	-0.548042	0.150802	-3.63419	0.00027886	0.00173326	367.907	372.792	336.833	275.446	252.635	208.926
ENSG00000168824	NSG1	73.3787	-1.31855	0.311775	-4.22918	2.34544e-05	0.000181979	106.671	94.7956	112.927	27.843	42.259	55.7767
ENSG00000168874	ATOH8	192.661	-2.19662	0.25053	-8.76789	1.8205e-18	5.17723e-17	274.298	355.75	319.31	35.7981	75.3312	95.4822
ENSG00000168918	INPP5D	50.464	-3.27056	0.425682	-7.68311	1.55274e-14	3.39998e-13	80.5477	92.6654	101.245	7.95513	14.6988	5.67221
ENSG00000168938	PPIC	455.823	-0.664671	0.122903	-5.4081	6.36981e-08	7.3045e-07	508.322	607.118	561.713	338.093	381.25	338.442
ENSG00000168952	STXBP6	44.6594	-2.21837	0.405748	-5.46737	4.56757e-08	5.33904e-07	67.4859	59.6467	93.4566	13.9215	20.2108	13.2352
ENSG00000169071	ROR2	370.362	-1.98885	0.146412	-13.584	4.98307e-42	3.49682e-40	566.011	546.406	661.984	167.058	132.289	148.423
ENSG00000169122	FAM110B	191.954	-1.00258	0.205534	-4.87793	1.07206e-06	1.03341e-05	283.006	256.694	228.774	109.383	107.485	166.385
ENSG00000169126	ARMC4	270.386	-0.720673	0.161487	-4.46274	8.09188e-06	6.7603e-05	299.333	377.052	332.939	229.704	180.979	202.309
ENSG00000169184	MN1	3950.33	-0.889927	0.0572312	-15.5497	1.59894e-54	1.49435e-52	4764.29	5105.12	5523.67	2817.11	2824.92	2666.88
ENSG00000169189	NSMCE1	709.834	-1.21971	0.0962749	-12.669	8.78364e-37	5.47274e-35	938.272	1013.99	1027.05	429.577	415.24	434.869
ENSG00000169213	RAB3B	16150.4	-0.523335	0.0407599	-12.8395	9.8559e-38	6.31299e-36	19568.7	19456.5	18121.8	12604.9	13589.9	13560.4
ENSG00000169252	ADRB2	491.514	-1.09062	0.125365	-8.69958	3.33111e-18	9.3312e-17	647.647	624.16	734.997	300.306	355.527	286.447
ENSG00000169255	B3GALNT1	25.2106	-8.16861	1.27132	-6.42528	1.31628e-10	2.05967e-09	65.309	37.2792	48.6753	0	0	0
ENSG00000169398	PTK2	6276.57	0.667801	0.0400908	16.6572	2.68352e-62	2.87374e-60	4966.75	4801.56	4780.89	7551.41	7713.18	7845.61
ENSG00000169429	IL8	131.261	0.718791	0.215204	3.34005	0.000837648	0.00466618	111.025	87.3398	99.2976	175.013	159.849	155.04
ENSG00000169432	SCN9A	749.34	1.01178	0.0976453	10.3617	3.7018e-25	1.48949e-23	530.091	503.801	457.548	990.414	1054.64	959.549
ENSG00000169439	SDC2	2878.37	0.511934	0.050979	10.0421	9.95702e-24	3.74957e-22	2397.93	2341.13	2380.22	3305.36	3442.27	3403.33
ENSG00000169594	BNC1	796.64	0.793324	0.0956898	8.29058	1.12697e-16	2.83271e-15	525.737	596.467	625.964	975.498	1008.7	1047.47
ENSG00000169607	CKAP2L	575.787	1.47619	0.124175	11.888	1.36601e-32	7.43031e-31	364.642	292.908	257.006	848.216	822.213	869.739
ENSG00000169679	BUB1	754.341	1.32635	0.104737	12.6636	9.4069e-37	5.84336e-35	460.428	462.262	368.959	1032.18	1090.47	1111.75
ENSG00000169744	LDB2	618.779	0.579917	0.107245	5.4074	6.39446e-08	7.3284e-07	493.083	456.936	537.375	790.541	694.517	740.223
ENSG00000169862	CTNND2	9.23689	-2.65123	0.905883	-2.92668	0.00342605	0.0161493	21.7697	8.52095	17.5231	1.98878	1.83735	3.78147
ENSG00000169884	WNT10B	22.522	-1.66354	0.524832	-3.16966	0.00152619	0.00796043	37.0084	27.6931	37.9667	11.9327	9.18674	11.3444
ENSG00000169885	CALML6	44.1727	-1.64281	0.391349	-4.19782	2.69499e-05	0.000206606	64.2205	60.7118	75.9335	13.9215	27.5602	22.6888
ENSG00000169946	ZFPM2	67.9578	1.83705	0.331799	5.53662	3.08365e-08	3.70344e-07	33.743	36.2141	19.4701	124.299	90.03	103.99
ENSG00000169955	ZNF747	31.9349	-1.25337	0.469752	-2.66815	0.00762701	0.0319387	44.6278	41.5397	48.6753	29.8317	16.5361	10.399
ENSG00000169994	MYO7B	134.53	1.01099	0.22497	4.4939	6.99319e-06	5.89774e-05	75.1053	111.838	80.801	186.946	167.199	185.292
ENSG00000170044	ZPLD1	2.83392	4.88854	1.83041	2.67074	0.00756848	0.0317583	0	0	0	2.98317	5.51204	8.50831
ENSG00000170144	HNRNPA3	9198.48	0.510597	0.0414981	12.3041	8.60861e-35	5.00005e-33	7840.34	7513.35	7409.35	11302.3	10722.8	10402.8
ENSG00000170293	CMTM8	42.8981	-1.70039	0.424206	-4.00841	6.11292e-05	0.000436567	63.132	57.5164	75.9335	31.8205	11.0241	17.962
ENSG00000170312	CDK1	645.311	1.07487	0.110145	9.75864	1.69405e-22	5.95406e-21	463.694	405.81	377.72	831.311	847.017	946.313
ENSG00000170323	FABP4	12.2371	2.95913	0.834064	3.54785	0.000388392	0.00235013	4.35393	2.13024	1.94701	11.9327	28.4789	24.5796
ENSG00000170412	GPRC5C	9.57683	-3.18714	0.95525	-3.33645	0.000848568	0.00472062	17.4157	14.9117	19.4701	1.98878	3.67469	0
ENSG00000170430	MGMT	70.4471	-9.65065	1.21211	-7.96186	1.69471e-15	3.95966e-14	165.449	138.466	118.768	0	0	0
ENSG00000170439	METTL7B	24.9264	-1.95599	0.52613	-3.71769	0.000201051	0.00129262	50.0702	29.8233	38.9402	13.9215	7.34939	9.45368
ENSG00000170485	NPAS2	2129.86	-1.58486	0.0609433	-26.0054	4.30113e-149	1.6377e-146	3078.23	3194.29	3310.89	1088.86	1051.88	1055.03
ENSG00000170498	KISS1	113.173	1.3524	0.251466	5.37807	7.52894e-08	8.53848e-07	60.955	61.7769	68.1454	196.89	126.777	164.494
ENSG00000170549	IRX1	12.2843	-4.63475	1.07865	-4.29683	1.7326e-05	0.00013728	26.1236	10.6512	34.0727	0.994392	0.918674	0.945368
ENSG00000170571	EMB	529.328	0.680509	0.118636	5.73609	9.68866e-09	1.24583e-07	383.146	404.745	432.237	602.601	734.02	619.216
ENSG00000170577	SIX2	15.2805	-7.44648	1.31692	-5.65447	1.56324e-08	1.96346e-07	32.6545	29.8233	29.2052	0	0	0
ENSG00000170624	SGCD	9.45798	-6.75291	1.40383	-4.81035	1.50668e-06	1.41585e-05	23.9466	19.1721	13.6291	0	0	0
ENSG00000170629	DPY19L2P2	90.8038	0.786585	0.281245	2.79679	0.00516126	0.0228251	59.8666	66.0374	73.9864	105.406	150.662	88.8646
ENSG00000170688	OR5E1P	7.47613	-3.86692	1.18617	-3.26001	0.00111407	0.00599645	20.6812	9.58607	11.6821	1.98878	0.918674	0
ENSG00000170743	SYT9	25.1387	8.03581	1.26444	6.35521	2.08137e-10	3.1889e-09	0	0	0	55.6859	44.0963	51.0499
ENSG00000170775	GPR37	5.91922	-4.15745	1.4042	-2.96072	0.00306922	0.0146622	15.2388	10.6512	7.78805	0	1.83735	0
ENSG00000170835	CEL	38.1604	-1.06011	0.394026	-2.69046	0.00713531	0.0301127	45.7163	56.4513	52.5693	22.871	22.0482	29.3064
ENSG00000170837	GPR27	13.5236	-2.02321	0.713975	-2.83373	0.00460083	0.020736	17.4157	23.4326	24.3376	1.98878	7.34939	6.61758
ENSG00000170891	CYTL1	9.74477	-6.79716	1.42435	-4.77211	1.82303e-06	1.6854e-05	30.4775	8.52095	19.4701	0	0	0
ENSG00000170893	TRH	423.437	-7.91609	0.449911	-17.5948	2.70039e-69	3.24695e-67	862.078	841.444	826.506	3.97757	0	6.61758
ENSG00000170915	PAQR8	172.968	0.890524	0.208313	4.27493	1.91201e-05	0.000150279	116.468	138.466	109.033	176.007	240.692	257.14
ENSG00000171056	SOX7	11.3879	2.89964	0.92354	3.13971	0.00169118	0.00870832	1.08848	0	6.81454	11.9327	22.9668	25.5249
ENSG00000171132	PRKCE	772.711	0.651057	0.0919849	7.07787	1.46385e-12	2.71645e-11	637.851	562.383	603.574	956.605	935.21	940.641
ENSG00000171150	SOCS5	2862.99	0.60576	0.0569747	10.6321	2.11313e-26	8.92156e-25	2345.68	2351.78	2116.4	3370.99	3506.58	3486.52
ENSG00000171174	RBKS	39.5478	-1.28925	0.433491	-2.9741	0.00293851	0.0141496	51.1587	51.1257	66.1984	10.9383	25.7229	32.1425
ENSG00000171208	NETO2	3056.89	0.706904	0.0603791	11.7078	1.16316e-31	6.10098e-30	2164.99	2503.03	2299.42	3924.86	3821.68	3627.38
ENSG00000171241	SHCBP1	806.199	1.04784	0.0982805	10.6617	1.53721e-26	6.5303e-25	555.126	527.234	495.514	984.448	1160.28	1114.59
ENSG00000171246	NPTX1	508.356	-3.30307	0.131956	-25.0317	2.76192e-138	9.30949e-136	899.087	922.393	948.195	90.4896	99.2167	90.7553
ENSG00000171262	FAM98B	974.668	0.511821	0.0840553	6.0891	1.13544e-09	1.61786e-08	789.15	862.747	759.335	1152.5	1162.12	1122.15
ENSG00000171298	GAA	1159.91	-1.17023	0.0789864	-14.8156	1.16154e-49	9.74789e-48	1560.88	1567.86	1689.03	740.822	722.077	678.774
ENSG00000171303	KCNK3	550.397	-2.80282	0.12287	-22.8113	3.54344e-115	9.34061e-113	938.272	918.133	1031.92	135.237	132.289	146.532
ENSG00000171316	CHD7	523.681	0.616837	0.114247	5.39914	6.6961e-08	7.66158e-07	379.881	461.197	399.137	654.31	629.291	618.271
ENSG00000171320	ESCO2	137.033	1.0752	0.241314	4.45562	8.36496e-06	6.96324e-05	115.379	89.47	60.3574	172.03	188.328	196.637
ENSG00000171345	KRT19	1956.54	-1.6554	0.0687286	-24.086	3.50573e-128	1.06002e-125	2877.95	2912.04	3120.09	921.801	892.032	1015.33
ENSG00000171388	APLN	75.576	0.907822	0.298316	3.04315	0.00234112	0.011599	47.8932	51.1257	58.4103	125.293	78.0872	92.6461
ENSG00000171408	PDE7B	214.113	1.96558	0.183	10.7409	6.54251e-27	2.83495e-25	93.6095	75.6235	92.4831	355.992	308.674	358.295
ENSG00000171444	MCC	1307.1	-0.554125	0.0725557	-7.63723	2.21938e-14	4.80345e-13	1554.35	1587.03	1524.51	1003.34	1074.85	1098.52
ENSG00000171451	DSEL	1929.39	-0.692087	0.0694684	-9.96262	2.22141e-23	8.13805e-22	2567.73	2397.58	2186.49	1436.9	1487.33	1500.3
ENSG00000171476	HOPX	37.451	3.65226	0.519142	7.03518	1.99004e-12	3.62741e-11	4.35393	4.26048	7.78805	79.5513	58.7951	69.9572
ENSG00000171517	LPAR3	53.8438	1.08561	0.348744	3.1129	0.00185257	0.00943075	34.8315	27.6931	40.8872	59.6635	90.03	69.9572
ENSG00000171522	PTGER4	238.488	1.13494	0.167324	6.78285	1.17824e-11	2.02727e-10	154.565	136.335	156.734	330.138	361.039	292.119
ENSG00000171587	DSCAM	92.0819	1.15327	0.254852	4.52527	6.03176e-06	5.14519e-05	54.4241	57.5164	59.3839	117.338	127.696	136.133
ENSG00000171621	SPSB1	976.801	0.545651	0.106543	5.12143	3.0323e-07	3.17774e-06	638.939	849.965	892.705	1159.46	1145.59	1174.15
ENSG00000171791	BCL2	102.056	1.00139	0.26475	3.78242	0.00015531	0.00102318	63.132	76.6886	64.2514	135.237	169.036	103.99
ENSG00000171798	KNDC1	138.997	-0.980497	0.214007	-4.5816	4.61426e-06	4.01837e-05	178.511	207.698	167.443	83.5289	91.8674	104.936
ENSG00000171812	COL8A2	23.8332	-3.52776	0.638495	-5.52511	3.29275e-08	3.92933e-07	58.7781	31.9536	40.8872	3.97757	5.51204	1.89074
ENSG00000171848	RRM2	3147.04	1.12911	0.0587702	19.2122	2.92428e-82	4.58978e-80	2110.57	1993.9	1822.4	4185.39	4399.53	4370.44
ENSG00000171951	SCG2	263.99	-1.94539	0.172693	-11.265	1.95254e-29	9.37994e-28	422.331	377.052	457.548	131.26	95.542	100.209
ENSG00000171992	SYNPO	5359.78	0.704299	0.050658	13.903	6.07222e-44	4.44309e-42	3817.31	4038.93	4372.01	6487.41	6674.16	6768.84
ENSG00000172020	GAP43	128.437	2.44022	0.265279	9.19869	3.62333e-20	1.12878e-18	30.4775	38.3443	50.6223	260.531	220.482	170.166
ENSG00000172061	LRRC15	73.2234	-2.86523	0.353016	-8.11642	4.80156e-16	1.16696e-14	111.025	146.986	128.503	13.9215	27.5602	11.3444
ENSG00000172123	SLFN12	250.739	1.1429	0.164716	6.93858	3.9605e-12	7.04427e-11	169.803	153.377	146.026	324.172	320.617	390.437
ENSG00000172201	ID4	328.741	-0.622428	0.132532	-4.69642	2.64755e-06	2.39491e-05	398.385	396.224	401.084	262.519	261.822	252.413
ENSG00000172296	SPTLC3	176.169	-1.23222	0.188011	-6.55394	5.60401e-11	9.1593e-10	238.378	234.326	268.688	97.4504	104.729	113.444
ENSG00000172318	B3GALT1	6.94694	6.18166	1.46979	4.20582	2.60132e-05	0.000200022	0	0	0	10.9383	15.6174	15.1259
ENSG00000172345	STARD5	83.0115	-0.891621	0.278874	-3.19722	0.00138759	0.0073061	99.0519	95.8607	128.503	61.6523	47.771	65.2304
ENSG00000172346	CSDC2	29.295	-2.34643	0.534836	-4.3872	1.14819e-05	9.39062e-05	47.8932	39.4094	59.3839	17.899	5.51204	5.67221
ENSG00000172554	SNTG2	14.5883	3.97116	0.93407	4.25146	2.12386e-05	0.000165851	0	5.3256	0	21.8766	38.5843	21.7435
ENSG00000172572	PDE3A	112.392	2.00759	0.27974	7.17663	7.14508e-13	1.37171e-11	32.6545	61.7769	39.9137	169.047	149.744	221.216
ENSG00000172638	EFEMP2	5788.44	-1.39458	0.0488649	-28.5396	3.78157e-179	1.89641e-176	7876.26	8444.27	8838.46	3245.69	3105.12	3220.87
ENSG00000172716	SLFN11	677.826	0.880123	0.104325	8.43638	3.27312e-17	8.5296e-16	472.402	488.89	470.203	976.493	818.538	840.432
ENSG00000172725	CORO1B	4243.25	-0.502332	0.0590209	-8.51108	1.72325e-17	4.61953e-16	4523.73	5023.1	5375.7	3405.79	3505.66	3625.49
ENSG00000172738	TMEM217	75.826	-0.744094	0.290045	-2.56544	0.0103044	0.0412517	102.317	95.8607	86.642	62.6467	42.259	65.2304
ENSG00000172830	SSH3	402.396	-0.949557	0.126565	-7.50252	6.26038e-14	1.30383e-12	485.463	554.927	550.031	287.379	273.765	262.812
ENSG00000172915	NBEA	374.133	-0.578915	0.132852	-4.3576	1.31494e-05	0.000106611	454.986	487.825	402.058	312.239	304.081	283.61
ENSG00000172927	MYEOV	566.671	0.617207	0.105042	5.87583	4.20733e-09	5.63195e-08	421.243	469.718	450.733	688.119	702.785	667.43
ENSG00000172936	MYD88	543.992	-1.43967	0.122339	-11.7679	5.7152e-32	3.02861e-30	696.629	803.1	884.917	284.396	316.024	278.884
ENSG00000173068	BNC2	1914.2	0.695036	0.0674334	10.307	6.55095e-25	2.6053e-23	1479.25	1498.62	1407.69	2504.87	2202.06	2392.73
ENSG00000173175	ADCY5	83.0216	-1.34611	0.278412	-4.83496	1.33171e-06	1.26414e-05	121.91	113.968	121.688	46.7364	56.9578	36.8694
ENSG00000173193	PARP14	380.537	1.04574	0.154353	6.77498	1.24426e-11	2.13549e-10	263.413	289.712	192.754	534.983	543.855	458.504
ENSG00000173207	CKS1B	1148.87	0.845065	0.0901778	9.37109	7.17874e-21	2.31715e-19	877.317	807.36	780.752	1618.87	1489.17	1319.73
ENSG00000173210	ABLIM3	2711.44	0.63392	0.0614887	10.3095	6.38071e-25	2.54252e-23	2202	1957.69	2214.73	3369.99	3147.38	3376.85
ENSG00000173226	IQCB1	283.379	0.572562	0.158127	3.62089	0.000293588	0.00181548	253.617	239.652	190.807	353.009	308.674	354.513
ENSG00000173597	SULT1B1	82.0105	2.32083	0.324731	7.14693	8.87387e-13	1.68317e-11	34.8315	34.0838	13.6291	141.204	135.964	132.352
ENSG00000173641	HSPB7	49.4232	-1.73038	0.386756	-4.47408	7.67404e-06	6.42975e-05	65.309	66.0374	96.3771	23.8654	14.6988	30.2518
ENSG00000173805	HAP1	20.8548	-1.45814	0.558654	-2.61009	0.00905185	0.0368983	21.7697	43.6699	26.2847	12.9271	11.0241	9.45368
ENSG00000173848	NET1	4043.7	0.880522	0.0445926	19.7459	8.69413e-87	1.48967e-84	2893.19	2828.96	2818.3	5253.37	5259.41	5208.98
ENSG00000173876	TUBB8	6.79681	-3.24206	1.20042	-2.70077	0.00691783	0.0292738	11.9733	17.0419	7.78805	3.97757	0	0
ENSG00000173898	SPTBN2	294.654	-1.44552	0.169183	-8.5441	1.29541e-17	3.49081e-16	491.994	338.708	462.415	152.142	152.5	170.166
ENSG00000174130	TLR6	88.863	0.809925	0.286032	2.83159	0.00463176	0.0208663	48.9817	72.4281	72.0394	115.349	86.3553	138.024
ENSG00000174136	RGMB	10684.3	-1.02029	0.03455	-29.5309	1.15524e-191	6.41968e-189	14664	14058.5	14215.1	7077.08	7072.87	7018.41
ENSG00000174371	EXO1	259.301	1.13773	0.17554	6.48131	9.09305e-11	1.44372e-09	193.75	158.703	134.344	316.217	348.177	404.618
ENSG00000174442	ZWILCH	672.423	0.612453	0.100888	6.0706	1.27433e-09	1.80699e-08	549.684	564.513	481.885	817.39	789.141	831.924
ENSG00000174482	LINGO2	4.14271	5.4343	1.63774	3.31816	0.000906112	0.00499881	0	0	0	9.94392	7.34939	7.56294
ENSG00000174500	GCSAM	67.3056	0.964669	0.34994	2.75667	0.00583936	0.0253458	66.3975	28.7582	41.8608	64.6355	101.973	100.209
ENSG00000174640	SLCO2A1	9.96386	-3.24836	1.01161	-3.21109	0.00132233	0.00699831	17.4157	19.1721	17.5231	0	0	5.67221
ENSG00000174669	SLC29A2	163.999	-0.778421	0.199825	-3.89552	9.79902e-05	0.000668695	182.865	211.959	226.827	106.4	138.72	117.226
ENSG00000174718	KIAA1551	400.208	0.504872	0.12124	4.16423	3.12405e-05	0.000236414	325.456	345.099	322.23	468.358	474.036	466.066
ENSG00000174740	PABPC5	3.48215	-5.31239	1.71565	-3.09644	0.00195859	0.00991888	6.5309	8.52095	5.84103	0	0	0
ENSG00000174799	CEP135	371.951	0.505805	0.12629	4.0051	6.19925e-05	0.000441353	315.66	296.103	310.548	421.622	452.906	434.869
ENSG00000174804	FZD4	460.352	-0.662411	0.117511	-5.637	1.73039e-08	2.14912e-07	533.357	598.597	560.739	343.065	347.259	379.093
ENSG00000174807	CD248	11492.4	-1.3596	0.041465	-32.7892	8.40538e-236	8.22967e-233	15766.7	16477.4	17372.2	6641.54	6326.9	6369.89
ENSG00000174938	SEZ6L2	1249.1	-0.67689	0.0723313	-9.35819	8.11117e-21	2.60178e-19	1494.49	1543.36	1572.21	986.436	950.827	947.259
ENSG00000174939	ASPHD1	218.41	-0.547135	0.191001	-2.86456	0.00417585	0.0190884	195.927	266.28	315.416	173.024	175.467	184.347
ENSG00000174963	ZIC4	144.693	2.72775	0.250496	10.8894	1.29458e-27	5.82447e-26	41.3624	24.4977	47.7018	227.716	282.033	244.85
ENSG00000175063	UBE2C	755.243	0.792461	0.101876	7.77866	7.32955e-15	1.63986e-13	594.312	579.425	485.779	992.403	905.812	973.729
ENSG00000175130	MARCKSL1	5622.56	0.713008	0.0498379	14.3065	1.99196e-46	1.55729e-44	4258.15	4230.65	4292.19	7508.65	6612.61	6833.12
ENSG00000175161	CADM2	109.616	-0.996244	0.245222	-4.06262	4.85244e-05	0.000353422	150.211	144.856	143.105	61.6523	65.2258	92.6461
ENSG00000175274	TP53I11	569.603	-0.707289	0.124676	-5.673	1.40319e-08	1.76783e-07	576.896	794.579	747.652	434.549	427.183	436.76
ENSG00000175287	PHYHD1	23.7703	-4.84018	0.823919	-5.87458	4.23924e-09	5.67099e-08	47.8932	36.2141	53.5428	4.97196	0	0
ENSG00000175305	CCNE2	124.439	1.04596	0.228287	4.58179	4.61022e-06	4.01655e-05	91.4326	71.363	80.801	182.968	144.232	175.838
ENSG00000175315	CST6	8.96379	-2.82877	0.940072	-3.0091	0.00262025	0.0127969	16.3272	7.45584	23.3641	1.98878	2.75602	1.89074
ENSG00000175471	MCTP1	30.0002	1.23742	0.487517	2.53821	0.0111421	0.044107	17.4157	26.628	9.73506	40.7701	52.3644	33.0879
ENSG00000175548	ALG10B	33.502	8.44978	1.24952	6.76241	1.35713e-11	2.32339e-10	0	0	0	78.5569	47.771	74.6841
ENSG00000175591	P2RY2	4.77489	3.7138	1.48487	2.5011	0.0123807	0.0482577	0	0	1.94701	7.95513	5.51204	13.2352
ENSG00000175600	SUGCT	933.317	-1.58469	0.094554	-16.7596	4.81854e-63	5.21443e-61	1398.7	1387.85	1412.56	521.061	469.442	410.29
ENSG00000175643	RMI2	221.956	0.900015	0.173274	5.19418	2.05622e-07	2.20772e-06	150.211	170.419	144.079	304.284	251.717	311.026
ENSG00000175832	ETV4	315.286	0.987627	0.138403	7.13587	9.61778e-13	1.8159e-11	202.458	220.48	211.251	405.712	421.671	430.142
ENSG00000175866	BAIAP2	1608.43	-0.628628	0.0739171	-8.50449	1.82388e-17	4.88292e-16	1847.16	1901.24	2111.53	1194.26	1319.22	1277.19
ENSG00000175894	TSPEAR	66.7495	-8.60735	1.2159	-7.07903	1.4517e-12	2.70121e-11	148.034	151.247	100.271	0	0	0.945368
ENSG00000175911	AC127496.1	157.485	-0.630174	0.201358	-3.12962	0.00175033	0.00897471	182.865	204.503	186.913	103.417	141.476	125.734
ENSG00000175920	DOK7	10.4531	-2.33079	0.835514	-2.78965	0.00527644	0.023236	9.79635	19.1721	23.3641	2.98317	5.51204	1.89074
ENSG00000175928	LRRN1	286.404	-4.91237	0.239519	-20.5093	1.77725e-93	3.322e-91	511.587	632.681	518.879	19.8878	18.3735	17.0166
ENSG00000175938	ORAI3	196.395	-0.639404	0.181691	-3.51918	0.000432883	0.00258961	237.289	227.936	252.138	177.996	150.662	132.352
ENSG00000175984	DENND2C	36.7651	-1.27318	0.432571	-2.94329	0.00324744	0.0154169	67.4859	34.0838	54.5163	16.9047	21.1295	26.4703
ENSG00000176165	FOXG1	104.543	2.59433	0.290433	8.93263	4.15983e-19	1.22536e-17	34.8315	17.0419	36.9932	200.867	161.687	175.838
ENSG00000176208	ATAD5	154.821	0.833721	0.215921	3.86124	0.000112814	0.000759515	142.591	101.186	90.536	189.929	192.921	211.762
ENSG00000176490	DIRAS1	113.687	-1.83206	0.275353	-6.65351	2.86183e-11	4.76069e-10	193.75	166.159	172.311	73.585	41.3403	34.9786
ENSG00000176531	PHLDB3	324.844	-0.612223	0.153743	-3.98211	6.83052e-05	0.000482123	378.792	382.378	416.66	271.469	206.702	293.064
ENSG00000176533	GNG7	93.7971	-1.19699	0.304185	-3.93507	8.31725e-05	0.00057735	144.768	119.293	127.529	77.5625	31.2349	62.3943
ENSG00000176597	B3GNT5	356.114	0.649276	0.144242	4.5013	6.75379e-06	5.70521e-05	305.864	279.061	247.27	469.353	377.575	457.558
ENSG00000176771	NCKAP5	202.935	1.65266	0.19224	8.59686	8.19236e-18	2.23993e-16	79.4593	111.838	102.218	344.059	274.683	305.354
ENSG00000176842	IRX5	170.216	-1.1385	0.193081	-5.89649	3.71306e-09	4.99962e-08	247.086	221.545	233.641	114.355	113.916	90.7553
ENSG00000176890	TYMS	684.296	0.522939	0.0979783	5.33729	9.43452e-08	1.05598e-06	574.719	522.974	587.024	771.648	822.213	827.197
ENSG00000176928	GCNT4	14.9826	1.75603	0.703796	2.49508	0.0125929	0.0488627	2.17697	8.52095	9.73506	18.8934	16.5361	34.0333
ENSG00000176933	TOB2P1	28.6719	-1.42431	0.544186	-2.61733	0.00886217	0.0362705	52.2472	58.5816	14.6026	15.9103	17.4548	13.2352
ENSG00000176971	FIBIN	923.512	1.38605	0.0877169	15.8014	3.04259e-56	2.92331e-54	551.861	483.564	498.435	1347.4	1349.53	1310.28
ENSG00000176974	SHMT1	253.997	0.748482	0.154956	4.83029	1.36336e-06	1.29359e-05	178.511	185.331	204.436	329.144	300.406	326.152
ENSG00000177098	SCN4B	23.254	-4.30135	0.756548	-5.6855	1.30434e-08	1.65241e-07	32.6545	53.256	46.7283	5.96635	0.918674	0
ENSG00000177106	EPS8L2	1216.8	-1.24701	0.0867535	-14.3742	7.51228e-47	5.9637e-45	1569.59	1657.33	1909.04	722.923	741.37	700.518
ENSG00000177133	LINC00982	21.8838	-5.49781	0.967185	-5.68434	1.31319e-08	1.65952e-07	43.5393	37.2792	47.7018	0	1.83735	0.945368
ENSG00000177234	C10orf85	21.2948	-1.55242	0.543985	-2.85379	0.00432008	0.0196429	23.9466	36.2141	35.0462	13.9215	9.18674	9.45368
ENSG00000177283	FZD8	2236.18	1.27471	0.0683633	18.6461	1.35912e-77	1.88817e-75	1266.99	1227.02	1428.13	3004.06	3188.72	3302.17
ENSG00000177335	C8orf31	3.39053	-5.27823	1.77627	-2.97152	0.00296326	0.0142421	6.5309	2.13024	11.6821	0	0	0
ENSG00000177374	HIC1	1707.17	0.838381	0.0741548	11.3058	1.22794e-29	5.99709e-28	1196.24	1153.52	1322.99	2221.47	2305.87	2042.94
ENSG00000177409	SAMD9L	77.2706	0.951117	0.292558	3.25104	0.00114984	0.00615997	52.2472	39.4094	66.1984	91.484	108.403	105.881
ENSG00000177427	MIEF2	800.88	-0.902459	0.0887231	-10.1716	2.65404e-24	1.02575e-22	1028.62	1078.97	1023.15	554.871	573.252	546.423
ENSG00000177508	IRX3	319.185	-1.61797	0.155402	-10.4116	2.19602e-25	8.94106e-24	446.278	506.997	491.62	126.288	169.036	174.893
ENSG00000177602	GSG2	141.436	0.774644	0.206451	3.75219	0.000175297	0.00114168	102.317	108.642	102.218	162.086	197.515	175.838
ENSG00000177675	CD163L1	360.785	0.651839	0.137532	4.73955	2.14197e-06	1.95825e-05	256.882	301.429	283.29	473.33	394.111	455.667
ENSG00000177694	NAALADL2	229.964	-0.514138	0.163795	-3.13892	0.00169571	0.008729	299.333	252.433	259.926	182.968	182.816	202.309
ENSG00000177839	PCDHB9	59.1411	1.02944	0.331065	3.1095	0.00187405	0.00952829	45.7163	34.0838	36.9932	62.6467	79.9246	95.4822
ENSG00000177875	C12orf68	208.709	-1.55048	0.216649	-7.15665	8.26719e-13	1.5739e-11	263.413	313.145	357.277	69.6074	124.021	124.789
ENSG00000177932	ZNF354C	310.705	0.9423	0.153063	6.15627	7.44788e-10	1.08453e-08	253.617	185.331	199.569	387.813	412.484	425.416
ENSG00000178031	ADAMTSL1	9127.26	-0.92977	0.0401479	-23.1586	1.18946e-118	3.35021e-116	11565.1	12240.4	12104.6	6458.57	6043.03	6351.93
ENSG00000178033	FAM26E	298.213	0.580309	0.147869	3.92448	8.69168e-05	0.000600503	266.678	240.717	210.277	345.054	372.981	353.568
ENSG00000178038	ALS2CL	158.409	-1.21349	0.210944	-5.75267	8.78449e-09	1.13668e-07	225.316	190.656	248.244	81.5401	112.997	91.7007
ENSG00000178096	BOLA1	92.582	-0.830213	0.284313	-2.92007	0.00349951	0.0164315	91.4326	123.554	140.185	87.5065	54.2017	58.6128
ENSG00000178177	LCORL	160.947	0.579659	0.224487	2.58215	0.00981866	0.0396157	175.246	102.251	110.006	180.979	190.165	207.036
ENSG00000178235	SLITRK1	75.1198	-1.33976	0.295438	-4.53483	5.76506e-06	4.94103e-05	121.91	97.991	103.192	39.7757	34.9096	52.9406
ENSG00000178295	GEN1	374.147	0.513605	0.12603	4.07527	4.59602e-05	0.000335817	304.775	314.21	305.681	460.403	439.126	420.689
ENSG00000178297	TMPRSS9	171.254	-0.584334	0.197659	-2.95627	0.00311383	0.0148374	214.431	176.81	224.88	158.108	132.289	121.007
ENSG00000178401	DNAJC22	57.5948	4.99939	0.553628	9.03023	1.71311e-19	5.1271e-18	4.35393	6.39072	0	119.327	99.2167	116.28
ENSG00000178404	DDC8	21.6004	-1.5268	0.568944	-2.68357	0.00728406	0.0306901	21.7697	26.628	47.7018	14.9159	11.0241	7.56294
ENSG00000178467	P4HTM	334.109	-1.46075	0.157959	-9.24769	2.29398e-20	7.201e-19	445.19	499.541	525.693	182.968	209.458	141.805
ENSG00000178531	CTXN1	1020.04	-0.505035	0.094536	-5.34225	9.17988e-08	1.03084e-06	1183.18	1156.72	1250.95	743.805	951.746	833.815
ENSG00000178573	MAF	149.666	4.60796	0.3108	14.8262	9.92554e-50	8.3639e-48	15.2388	8.52095	11.6821	272.463	286.626	303.463
ENSG00000178685	PARP10	113.566	-0.693764	0.231732	-2.99383	0.00275503	0.0133694	124.087	135.27	161.602	81.5401	90.03	88.8646
ENSG00000178726	THBD	1665.74	-0.510702	0.0673939	-7.57787	3.5128e-14	7.47688e-13	1981.04	1956.62	1935.33	1317.57	1335.75	1468.16
ENSG00000178773	CPNE7	520.557	-0.673601	0.123203	-5.4674	4.56676e-08	5.33904e-07	618.258	673.155	628.885	336.104	421.671	445.268
ENSG00000178814	OPLAH	34.703	-1.1843	0.423382	-2.79724	0.00515408	0.0228046	58.7781	36.2141	49.6488	18.8934	23.8855	20.7981
ENSG00000178921	PFAS	2033.1	0.510422	0.0648705	7.86832	3.59422e-15	8.21119e-14	1682.79	1616.85	1730.89	2434.27	2233.3	2500.5
ENSG00000178966	RMI1	249.778	0.586394	0.17285	3.3925	0.000692585	0.00394357	207.9	207.698	183.993	248.598	355.527	294.955
ENSG00000178996	SNX18	2636.79	-0.514375	0.0539243	-9.53883	1.44451e-21	4.84511e-20	3188.17	3085.65	3032.47	2200.59	2206.65	2107.23
ENSG00000178999	AURKB	626.301	0.790794	0.10368	7.62723	2.39853e-14	5.164e-13	431.039	485.694	459.495	807.446	745.044	829.088
ENSG00000179023	KLHDC7A	4.12336	-5.55855	1.65872	-3.3511	0.000804914	0.00450704	4.35393	10.6512	9.73506	0	0	0
ENSG00000179046	TRIML2	111.311	0.923176	0.262576	3.51585	0.000438352	0.00261852	59.8666	82.0142	88.589	123.305	187.409	126.679
ENSG00000179163	FUCA1	288.317	-1.46738	0.152494	-9.62255	6.42171e-22	2.1933e-20	461.517	394.094	414.713	167.058	148.825	143.696
ENSG00000179242	CDH4	3247.22	-0.553371	0.0580399	-9.53433	1.50861e-21	5.04365e-20	3638.8	3817.39	4130.59	2519.79	2717.44	2659.32
ENSG00000179292	TMEM151A	93.0297	-2.71176	0.305922	-8.86421	7.7045e-19	2.2438e-17	139.326	140.596	204.436	17.899	27.5602	28.361
ENSG00000179294	C17orf96	335.293	-0.573853	0.140605	-4.08132	4.47813e-05	0.000329191	372.261	377.052	453.654	262.519	265.497	280.774
ENSG00000179314	WSCD1	18.9862	-1.93377	0.602247	-3.21093	0.00132305	0.0070003	23.9466	24.4977	41.8608	4.97196	9.18674	9.45368
ENSG00000179348	GATA2	542.893	1.79215	0.123898	14.4647	2.02434e-47	1.63225e-45	283.006	237.522	210.277	867.109	867.228	792.218
ENSG00000179546	HTR1D	17.8074	3.99507	0.810416	4.92965	8.23758e-07	8.1312e-06	2.17697	4.26048	0	27.843	40.4216	32.1425
ENSG00000179583	CIITA	25.461	-1.40644	0.528987	-2.65875	0.0078431	0.0326904	29.389	54.3211	27.2582	14.9159	18.3735	8.50831
ENSG00000179604	CDC42EP4	1884.45	0.558531	0.0657834	8.49046	2.05829e-17	5.48193e-16	1480.34	1531.64	1560.53	2096.18	2307.71	2330.33
ENSG00000179698	KIAA1875	40.7789	-1.17416	0.381711	-3.07604	0.0020977	0.0105377	63.132	48.9955	57.4368	24.8598	27.5602	22.6888
ENSG00000179750	APOBEC3B	113.186	1.29941	0.235823	5.5101	3.58635e-08	4.25744e-07	74.0168	64.9723	57.4368	158.108	151.581	173.002
ENSG00000179772	FOXS1	196.848	4.11041	0.249191	16.495	3.98663e-61	4.13985e-59	28.3006	19.1721	17.5231	344.059	369.307	402.727
ENSG00000179832	MROH1	528.614	-0.531471	0.119731	-4.43887	9.04329e-06	7.49452e-05	635.674	602.858	636.673	370.908	485.978	439.596
ENSG00000179954	SSC5D	1683.39	-0.597558	0.0773461	-7.72576	1.11187e-14	2.45555e-13	1941.85	1932.13	2205.96	1388.17	1224.59	1407.65
ENSG00000180053	NKX2-6	31.7174	-1.27261	0.502621	-2.53195	0.011343	0.044773	29.389	43.6699	61.3309	26.8486	8.26806	20.7981
ENSG00000180066	C10orf91	25.2903	1.94454	0.514497	3.7795	0.000157144	0.00103345	13.0618	8.52095	9.73506	48.7252	37.6656	34.0333
ENSG00000180155	LYNX1	54.017	-1.51902	0.337003	-4.50745	6.56124e-06	5.55179e-05	88.1671	70.2979	81.7745	29.8317	27.5602	26.4703
ENSG00000180263	FGD6	453.676	0.777302	0.133926	5.80396	6.47686e-09	8.49845e-08	290.625	396.224	316.389	530.011	601.731	587.074
ENSG00000180318	ALX1	110.354	0.879936	0.232352	3.78708	0.00015243	0.00100517	77.2823	79.8839	75.9335	157.114	142.394	129.515
ENSG00000180332	KCTD4	74.7492	-1.64905	0.312662	-5.27421	1.33326e-07	1.46516e-06	139.326	93.7305	107.086	37.7869	44.0963	26.4703
ENSG00000180346	TIGD2	147.137	0.601049	0.202939	2.96173	0.00305917	0.0146272	126.264	122.489	102.218	185.951	166.28	179.62
ENSG00000180354	MTURN	662.88	-0.553255	0.0987705	-5.60142	2.12602e-08	2.59734e-07	789.15	800.97	774.911	579.73	514.457	518.062
ENSG00000180573	HIST1H2AC	1751.88	-0.617534	0.0683455	-9.03547	1.63298e-19	4.90156e-18	2188.94	2118.52	2057.02	1360.33	1480.9	1305.55
ENSG00000180596	HIST1H2BC	310.538	-0.611397	0.152749	-4.00263	6.26425e-05	0.000445518	341.784	344.034	440.025	232.688	264.578	240.124
ENSG00000180626	ZNF594	89.0793	1.70092	0.280717	6.05919	1.36811e-09	1.93199e-08	47.8932	48.9955	29.2052	136.232	134.126	138.024
ENSG00000180660	MAB21L1	906.58	-2.49121	0.0910057	-27.3742	5.56393e-165	2.38333e-162	1522.79	1568.92	1526.46	270.475	271.009	279.829
ENSG00000180875	GREM2	26.2015	-1.9529	0.499969	-3.90603	9.38248e-05	0.000642615	47.8932	36.2141	40.8872	7.95513	11.0241	13.2352
ENSG00000180884	ZNF792	138.605	0.618925	0.222931	2.77631	0.00549804	0.0241035	131.706	113.968	82.748	162.086	168.117	173.002
ENSG00000180914	OXTR	7731.19	-0.525483	0.0403304	-13.0295	8.31925e-39	5.44752e-37	9247.75	8810.67	9313.53	6144.35	6485.83	6385.02
ENSG00000180921	FAM83H	146.465	-1.28139	0.223106	-5.74341	9.27904e-09	1.1969e-07	194.838	186.396	241.429	79.5513	104.729	71.848
ENSG00000181039	ANKRD34A	427.967	-0.999441	0.128041	-7.80563	5.92057e-15	1.33187e-13	500.702	619.899	590.918	284.396	294.894	276.993
ENSG00000181104	F2R	9160	-0.809829	0.0370491	-21.8583	6.48461e-106	1.40348e-103	11969	11566.1	11463	6491.39	6737.55	6732.91
ENSG00000181218	HIST3H2A	167.463	-1.69736	0.223413	-7.59742	3.02085e-14	6.46323e-13	231.847	256.694	279.396	66.6242	63.3885	106.827
ENSG00000181444	ZNF467	9.20893	2.94587	0.970941	3.03403	0.00241308	0.0118896	2.17697	4.26048	0	20.8822	14.6988	13.2352
ENSG00000181541	MAB21L2	1326.77	-0.77561	0.0783199	-9.9031	4.03588e-23	1.45838e-21	1530.41	1747.86	1746.47	988.425	1007.78	939.696
ENSG00000181544	FANCB	65.093	1.66757	0.349994	4.76455	1.89275e-06	1.74358e-05	46.8048	26.628	20.4436	83.5289	114.834	98.3183
ENSG00000181634	TNFSF15	26.5367	-3.24378	0.582672	-5.56707	2.59061e-08	3.13554e-07	43.5393	36.2141	64.2514	3.97757	3.67469	7.56294
ENSG00000181638	ZFP41	380.123	-0.534704	0.126677	-4.22099	2.43232e-05	0.000188082	450.632	458.001	440.998	285.39	324.292	321.425
ENSG00000181649	PHLDA2	2242.64	0.684511	0.0625444	10.9444	7.06838e-28	3.22246e-26	1622.93	1740.4	1797.09	2662.98	2897.5	2734.95
ENSG00000181790	BAI1	106.841	-1.03655	0.235427	-4.40284	1.06841e-05	8.78701e-05	142.591	138.466	149.92	68.613	77.1686	64.285
ENSG00000181938	GINS3	151.778	0.576599	0.201066	2.86771	0.00413455	0.0189123	113.202	138.466	113.9	194.901	180.979	169.221
ENSG00000182010	RTKN2	62.6925	1.06419	0.310658	3.42558	0.000613487	0.00354722	37.0084	45.8001	38.9402	77.5625	95.542	81.3017
ENSG00000182022	CHST15	158.583	-1.5515	0.202736	-7.65279	1.96669e-14	4.27002e-13	251.44	219.415	238.509	89.4952	82.6806	69.9572
ENSG00000182109	RP11-69E11.4	57.6797	-0.928176	0.351138	-2.64334	0.00820937	0.0339897	65.309	89.47	72.0394	37.7869	26.6415	54.8314
ENSG00000182165	TP53TG1	261.526	-0.712175	0.163748	-4.34922	1.36625e-05	0.000110509	311.306	375.987	287.184	202.856	180.06	211.762
ENSG00000182240	BACE2	854.866	0.702635	0.100897	6.96387	3.31041e-12	5.9342e-11	683.567	558.123	709.686	1117.7	1035.35	1024.78
ENSG00000182261	NLRP10	140.132	-1.95789	0.237044	-8.25964	1.46116e-16	3.65043e-15	204.635	269.475	194.701	57.6747	67.9818	46.323
ENSG00000182326	C1S	11.0485	-2.37895	0.879964	-2.70347	0.00686206	0.0290789	23.9466	15.9768	15.5761	7.95513	0	2.8361
ENSG00000182378	PLCXD1	445.74	-1.08636	0.135866	-7.99582	1.28717e-15	3.03155e-14	631.32	555.992	630.832	300.306	321.536	234.451
ENSG00000182481	KPNA2	6174.02	0.573415	0.0402877	14.233	5.71649e-46	4.43535e-44	4952.6	5072.1	4864.61	7478.82	7219.86	7456.12
ENSG00000182551	ADI1	1835.35	-0.617283	0.0692061	-8.91949	4.68434e-19	1.37789e-17	2354.39	2154.74	2157.29	1464.74	1352.29	1528.66
ENSG00000182578	CSF1R	56.0608	0.90598	0.338904	2.67326	0.00751169	0.0315715	41.3624	43.6699	32.1257	70.6018	58.7951	89.81
ENSG00000182621	PLCB1	49.2351	1.31011	0.411711	3.1821	0.00146213	0.00767299	21.7697	45.8001	17.5231	62.6467	90.9487	56.7221
ENSG00000182628	SKA2	1269.11	0.543564	0.075982	7.15386	8.43727e-13	1.60332e-11	1064.54	1042.75	992.002	1425.96	1499.28	1590.11
ENSG00000182636	NDN	948.508	-4.18268	0.116094	-36.0285	2.99493e-284	3.84867e-281	1669.73	1837.33	1886.65	103.417	93.7047	100.209
ENSG00000182700	IGIP	291.559	-0.814748	0.158895	-5.12759	2.93478e-07	3.08497e-06	360.288	330.187	424.449	228.71	222.319	183.401
ENSG00000182752	PAPPA	21415.7	-0.65713	0.0406631	-16.1603	9.60213e-59	9.77373e-57	24524.6	27754.9	26350.9	16682.9	16409.3	16771.8
ENSG00000182798	MAGEB17	1413.61	7.17559	0.204135	35.1512	1.1146e-270	1.27319e-267	22.8581	21.3024	14.6026	2726.62	2815.73	2880.54
ENSG00000182809	CRIP2	2542.51	0.60642	0.0660533	9.18076	4.28064e-20	1.32551e-18	2142.13	1806.44	2098.88	2975.22	3105.12	3127.28
ENSG00000182870	GALNT9	8.88271	-5.67536	1.42014	-3.99634	6.43297e-05	0.000456438	26.1236	10.6512	15.5761	0	0	0.945368
ENSG00000182871	COL18A1	6965.39	1.03028	0.0483274	21.3188	7.60292e-101	1.56324e-98	4412.71	4388.29	4932.75	9245.85	9633.21	9179.52
ENSG00000182901	RGS7	7.73771	-2.8554	1.03507	-2.75864	0.00580426	0.0252467	19.5927	9.58607	11.6821	0	3.67469	1.89074
ENSG00000182909	LENG9	109.509	-0.837484	0.247474	-3.38412	0.000714056	0.00405236	143.68	138.466	139.211	81.5401	95.542	58.6128
ENSG00000182912	C21orf90	366.245	-6.91494	0.362484	-19.0766	3.95512e-81	5.97951e-79	600.843	731.737	846.95	4.97196	9.18674	3.78147
ENSG00000182916	TCEAL7	343.758	1.61752	0.138849	11.6495	2.309e-31	1.19285e-29	157.83	174.68	174.258	502.168	504.352	549.259
ENSG00000182985	CADM1	84.9445	-2.17828	0.305136	-7.13873	9.4198e-13	1.78179e-11	106.671	149.117	161.602	26.8486	25.7229	39.7055
ENSG00000183010	PYCR1	2298.86	-1.64583	0.0802682	-20.5041	1.97769e-93	3.66337e-91	3261.09	3414.77	3775.26	1267.85	1072.09	1002.09
ENSG00000183044	ABAT	575.364	-0.961712	0.118357	-8.12549	4.45572e-16	1.08676e-14	794.593	774.342	712.606	383.835	446.475	340.333
ENSG00000183087	GAS6	7614.92	-0.584119	0.0479449	-12.1831	3.82312e-34	2.17748e-32	8651.26	8943.81	9810.99	5928.56	6250.65	6104.24
ENSG00000183092	BEGAIN	28.6686	-1.63826	0.484509	-3.38128	0.000721498	0.0040867	34.8315	56.4513	38.9402	10.9383	11.9428	18.9074
ENSG00000183098	GPC6	348.486	1.02006	0.138135	7.38449	1.53042e-13	3.10019e-12	253.617	231.131	206.383	442.504	468.523	488.755
ENSG00000183111	ARHGEF37	53.7904	-1.46825	0.361829	-4.05786	4.95238e-05	0.000360063	62.0435	87.3398	87.6155	25.8542	21.1295	38.7601
ENSG00000183186	C2CD4C	102.211	0.928587	0.24642	3.76831	0.000164356	0.00107553	75.1053	64.9723	71.0659	155.125	121.265	125.734
ENSG00000183444	OR7E38P	103.104	-0.630891	0.248152	-2.54236	0.0110107	0.0436543	129.529	125.684	120.715	73.585	68.9005	100.209
ENSG00000183484	GPR132	43.5377	-1.55075	0.382241	-4.057	4.97066e-05	0.000361264	66.3975	67.1025	61.3309	16.9047	21.1295	28.361
ENSG00000183578	TNFAIP8L3	70.4	-2.74549	0.367989	-7.46079	8.60082e-14	1.77018e-12	115.379	151.247	101.245	7.95513	23.8855	22.6888
ENSG00000183628	DGCR6	99.484	-1.01222	0.248225	-4.07786	4.54525e-05	0.000333054	117.556	149.117	132.397	61.6523	63.3885	72.7933
ENSG00000183671	GPR1	178.112	1.09467	0.204398	5.35557	8.52885e-08	9.60886e-07	89.2556	126.749	124.609	225.727	281.114	221.216
ENSG00000183691	NOG	942.118	-1.82266	0.09094	-20.0425	2.34794e-89	4.0568e-87	1399.79	1424.06	1582.92	407.701	433.614	404.618
ENSG00000183715	OPCML	447.982	-1.71043	0.152889	-11.1874	4.70017e-29	2.23188e-27	742.345	692.328	624.991	153.136	242.53	232.561
ENSG00000183770	FOXL2	25.9072	-2.67812	0.545183	-4.91233	9.00014e-07	8.79525e-06	39.1854	42.6048	52.5693	7.95513	3.67469	9.45368
ENSG00000183778	B3GALT5	158.466	-0.51596	0.193707	-2.66361	0.0077308	0.0322813	183.954	202.373	173.284	134.243	136.882	120.062
ENSG00000183780	SLC35F3	125.565	-2.85922	0.256773	-11.1352	8.45276e-29	3.97705e-27	241.643	192.787	227.8	29.8317	36.7469	24.5796
ENSG00000183801	OLFML1	123.467	-5.41313	1.28902	-4.19941	2.67608e-05	0.000205386	229.67	267.345	226.827	0	1.83735	15.1259
ENSG00000183807	FAM162B	2.84093	-5.0156	1.85266	-2.70724	0.00678452	0.0288454	8.70786	6.39072	1.94701	0	0	0
ENSG00000183814	LIN9	124.237	0.760116	0.228494	3.32664	0.000879003	0.00486885	112.114	83.0793	81.7745	153.136	145.15	170.166
ENSG00000183856	IQGAP3	1180.05	0.671885	0.0768077	8.74763	2.17881e-18	6.1791e-17	849.017	937.305	943.327	1469.71	1449.67	1431.29
ENSG00000184058	TBX1	78.1476	-5.32361	0.489371	-10.8785	1.46002e-27	6.5118e-26	161.095	140.596	155.761	3.97757	3.67469	3.78147
ENSG00000184084	CTD-2372A4.1	3.01672	4.97735	1.79708	2.76969	0.00561093	0.0245147	0	0	0	4.97196	3.67469	9.45368
ENSG00000184113	CLDN5	12.2955	2.57326	0.836215	3.07727	0.00208906	0.0104994	4.35393	6.39072	0	25.8542	22.0482	15.1259
ENSG00000184160	ADRA2C	276.445	-2.47496	0.172229	-14.3702	7.96264e-47	6.27279e-45	411.447	480.369	514.011	75.5738	80.8433	96.4275
ENSG00000184209	SNRNP35	432.8	0.563385	0.119006	4.73408	2.20046e-06	2.00637e-05	337.43	334.447	375.773	511.117	519.969	518.062
ENSG00000184220	CMSS1	500.361	0.535457	0.118804	4.50707	6.57302e-06	5.55936e-05	436.482	369.596	419.581	565.809	564.066	646.632
ENSG00000184254	ALDH1A3	307.957	2.63847	0.174213	15.1451	8.16789e-52	7.14639e-50	65.309	88.4049	101.245	501.173	497.921	593.691
ENSG00000184307	ZDHHC23	21.4919	-1.93315	0.554019	-3.48932	0.000484253	0.00286525	32.6545	38.3443	31.1522	9.94392	5.51204	11.3444
ENSG00000184347	SLIT3	2588.72	-0.740854	0.05885	-12.5888	2.43192e-36	1.48817e-34	3069.52	3379.62	3268.06	1964.92	1995.36	1854.81
ENSG00000184374	COLEC10	2.43978	-4.79901	1.90106	-2.52439	0.01159	0.0455992	4.35393	6.39072	3.89402	0	0	0
ENSG00000184445	KNTC1	561.947	0.610047	0.116858	5.22039	1.78543e-07	1.92704e-06	501.791	435.634	398.164	626.467	712.891	696.736
ENSG00000184564	SLITRK6	12.9578	-5.30657	1.21709	-4.36004	1.30036e-05	0.000105512	19.5927	19.1721	36.9932	1.98878	0	0
ENSG00000184661	CDCA2	449.711	0.694476	0.145639	4.76847	1.85631e-06	1.71386e-05	414.712	344.034	272.582	590.669	505.27	571.002
ENSG00000184678	HIST2H2BE	801.982	-1.00841	0.0986831	-10.2187	1.63599e-24	6.395e-23	1032.97	1120.51	1061.12	477.308	530.075	589.91
ENSG00000184785	SMIM10	78.5378	1.58409	0.32061	4.94086	7.77807e-07	7.72184e-06	43.5393	23.4326	50.6223	133.248	93.7047	126.679
ENSG00000184838	PRR16	581.294	-0.639338	0.10621	-6.01956	1.74891e-09	2.44955e-08	754.319	697.653	672.693	426.594	467.605	468.903
ENSG00000184916	JAG2	189.037	-0.693046	0.178104	-3.89125	9.97296e-05	0.000680113	220.962	223.675	256.032	137.226	147.906	148.423
ENSG00000184922	FMNL1	377.578	1.83281	0.138984	13.1871	1.04047e-39	6.96841e-38	174.157	180.005	143.105	564.814	587.951	615.435
ENSG00000184986	TMEM121	96.6141	-0.998522	0.28294	-3.5291	0.000416978	0.00250028	87.0786	139.531	159.655	53.6971	71.6565	68.0665
ENSG00000184988	TMEM106A	186.061	-0.811437	0.192823	-4.20819	2.57427e-05	0.00019809	215.52	286.517	209.304	127.282	136.882	140.86
ENSG00000185008	ROBO2	48.1678	3.5376	0.460573	7.68087	1.58014e-14	3.4563e-13	10.8848	4.26048	7.78805	108.389	71.6565	86.0285
ENSG00000185010	F8	36.8575	-1.3067	0.452331	-2.88881	0.00386704	0.0178474	67.4859	27.6931	62.3044	17.899	19.2921	26.4703
ENSG00000185090	MANEAL	42.9206	-1.7184	0.411797	-4.17294	3.007e-05	0.000228819	63.132	79.8839	54.5163	16.9047	13.7801	29.3064
ENSG00000185100	ADSSL1	125.59	-1.04511	0.241453	-4.32841	1.50189e-05	0.000120485	170.892	133.14	203.463	80.5457	95.542	69.9572
ENSG00000185274	WBSCR17	190.061	-3.15603	0.251078	-12.5699	3.09044e-36	1.88554e-34	309.129	382.378	333.912	42.7588	53.2831	18.9074
ENSG00000185275	CD24P4	818.125	1.07554	0.111059	9.68446	3.51073e-22	1.21727e-20	556.215	564.513	459.495	1262.88	1007.78	1057.87
ENSG00000185339	TCN2	58.0057	-1.16003	0.328009	-3.53659	0.000405333	0.00244043	84.9017	76.6886	78.854	32.8149	29.3976	45.3777
ENSG00000185361	TNFAIP8L1	429.282	0.738665	0.128796	5.73514	9.74309e-09	1.25205e-07	317.837	287.582	359.224	547.91	566.822	496.318
ENSG00000185480	PARPBP	144.371	0.970638	0.217038	4.47221	7.74155e-06	6.48367e-05	117.556	78.8188	96.3771	191.918	175.467	206.09
ENSG00000185532	PRKG1	249.971	0.78317	0.164303	4.76662	1.87345e-06	1.72813e-05	193.75	201.308	156.734	293.346	340.828	313.862
ENSG00000185559	DLK1	11.4017	-2.31912	0.837908	-2.76775	0.0056445	0.0246402	19.5927	27.6931	9.73506	1.98878	1.83735	7.56294
ENSG00000185585	OLFML2A	79.2791	0.855442	0.288347	2.96671	0.00301003	0.0144297	67.4859	40.4745	61.3309	97.4504	97.3794	111.553
ENSG00000185596	WASH3P	409.111	-0.527144	0.152933	-3.44688	0.000567093	0.0033054	487.64	374.922	586.051	342.071	346.34	317.644
ENSG00000185640	KRT79	34.4623	1.90853	0.439059	4.34686	1.38101e-05	0.000111615	13.0618	12.7814	17.5231	63.6411	47.771	51.9952
ENSG00000185652	NTF3	50.8785	-2.36322	0.398005	-5.93768	2.89086e-09	3.93897e-08	79.4593	64.9723	110.98	22.871	14.6988	12.2898
ENSG00000185668	POU3F1	13.4955	-3.28215	0.825904	-3.97401	7.06728e-05	0.000496788	28.3006	27.6931	17.5231	0	3.67469	3.78147
ENSG00000185669	SNAI3	91.632	-0.763078	0.250684	-3.04398	0.0023347	0.0115755	118.645	106.512	120.715	70.6018	64.3071	69.0119
ENSG00000185697	MYBL1	1127.87	-0.95198	0.0780259	-12.2008	3.0772e-34	1.7624e-32	1561.97	1432.59	1467.07	749.771	789.141	766.694
ENSG00000185742	C11orf87	405.964	-0.908614	0.125744	-7.22589	4.97817e-13	9.66535e-12	536.622	525.104	527.64	262.519	271.927	311.971
ENSG00000185760	KCNQ5	261.455	-0.920935	0.15397	-5.98128	2.21398e-09	3.05719e-08	313.483	367.466	345.595	178.99	189.247	173.948
ENSG00000185761	ADAMTSL5	465.568	-0.50786	0.128339	-3.95716	7.58458e-05	0.000531153	584.515	467.587	587.998	358.975	415.24	379.093
ENSG00000185818	NAT8L	80.504	-2.11165	0.311221	-6.78504	1.16057e-11	1.99854e-10	136.06	129.945	126.556	17.899	40.4216	32.1425
ENSG00000185920	PTCH1	380.36	0.619675	0.130419	4.75143	2.01984e-06	1.85401e-05	315.66	297.168	287.184	465.375	496.084	420.689
ENSG00000185950	IRS2	4780.75	-0.930192	0.0499603	-18.6186	2.2693e-77	3.13148e-75	6165.17	6168.11	6479.65	3099.52	3468.91	3303.12
ENSG00000186104	CYP2R1	94.1447	-1.29182	0.316836	-4.07725	4.55719e-05	0.000333572	169.803	108.642	122.662	64.6355	69.8192	29.3064
ENSG00000186185	KIF18B	810.21	0.899132	0.0943237	9.5324	1.53684e-21	5.11899e-20	607.373	511.257	578.262	1024.22	1079.44	1060.7
ENSG00000186193	SAPCD2	171.539	1.24605	0.201653	6.17917	6.44406e-10	9.41025e-09	93.6095	105.447	106.112	209.817	228.75	285.501
ENSG00000186297	GABRA5	362.591	1.40261	0.135662	10.3389	4.69665e-25	1.87875e-23	217.697	177.875	201.516	526.033	512.62	539.805
ENSG00000186310	NAP1L3	440.545	-2.71992	0.135342	-20.0966	7.89635e-90	1.38767e-87	790.239	790.319	714.553	117.338	124.94	105.881
ENSG00000186446	ZNF501	57.544	1.64255	0.349998	4.69302	2.69199e-06	2.43297e-05	32.6545	29.8233	21.4171	109.383	72.5752	79.4109
ENSG00000186469	GNG2	206.769	0.583966	0.175609	3.32537	0.000882997	0.00488725	180.688	153.377	162.575	239.648	277.439	226.888
ENSG00000186470	BTN3A2	291.56	1.83328	0.15768	11.6266	3.01839e-31	1.55153e-29	124.087	109.707	148.946	451.454	453.825	461.34
ENSG00000186472	PCLO	43.8237	1.45675	0.385377	3.78006	0.000156791	0.00103161	17.4157	23.4326	29.2052	56.6803	62.4698	73.7387
ENSG00000186493	C5orf38	183.661	-0.517261	0.178722	-2.89423	0.00380093	0.0175897	207.9	213.024	227.8	139.215	157.093	156.931
ENSG00000186564	FOXD2	14.5304	1.89518	0.718469	2.6378	0.00834446	0.0345004	6.5309	2.13024	9.73506	14.9159	33.0722	20.7981
ENSG00000186567	CEACAM19	626.682	-0.801232	0.106062	-7.55436	4.20928e-14	8.87661e-13	776.088	748.779	863.5	481.286	426.265	464.176
ENSG00000186638	KIF24	135.786	0.630884	0.222221	2.839	0.00452559	0.0204507	116.468	85.2095	117.794	186.946	158.931	149.368
ENSG00000186765	FSCN2	72.4512	-0.863228	0.302179	-2.85668	0.00428099	0.0194997	93.6095	77.7537	109.033	57.6747	57.8764	38.7601
ENSG00000186767	SPIN4	173.187	0.78891	0.192973	4.08818	4.34768e-05	0.000320404	118.645	112.903	148.946	233.682	211.295	213.653
ENSG00000186792	HYAL3	186.077	-0.572506	0.176876	-3.23676	0.00120896	0.00645479	222.051	233.261	212.224	158.108	142.394	148.423
ENSG00000186862	PDZD7	106.715	-0.631623	0.250848	-2.51795	0.0118039	0.0463345	148.034	111.838	129.476	68.613	101.973	80.3563
ENSG00000186871	ERCC6L	156.014	1.15465	0.200684	5.75358	8.73718e-09	1.13127e-07	111.025	93.7305	85.6685	218.766	209.458	217.435
ENSG00000186897	C1QL4	171.933	2.27156	0.207007	10.9734	5.13237e-28	2.34504e-26	58.7781	63.9072	54.5163	258.542	316.024	279.829
ENSG00000186952	TMEM232	35.3437	-1.54908	0.470885	-3.28972	0.00100287	0.00547093	58.7781	45.8001	53.5428	17.899	28.4789	7.56294
ENSG00000187068	C3orf70	27.4158	-2.35639	0.632539	-3.72529	0.000195095	0.00125826	53.3357	51.1257	33.0992	15.9103	11.0241	0
ENSG00000187094	CCK	3.41328	-5.28704	1.73535	-3.04668	0.00231386	0.0114889	4.35393	6.39072	9.73506	0	0	0
ENSG00000187193	MT1X	54.8345	1.38056	0.367137	3.76035	0.000169679	0.0011079	29.389	43.6699	18.4966	75.5738	90.03	71.848
ENSG00000187323	DCC	537.513	-0.970554	0.117924	-8.23031	1.86726e-16	4.63122e-15	655.267	795.644	684.375	366.93	337.153	385.71
ENSG00000187601	MAGEH1	370.933	4.57859	0.2023	22.6326	2.06812e-113	5.2497e-111	37.0084	19.1721	33.0992	748.777	659.608	727.933
ENSG00000187605	TET3	958.549	-0.569489	0.0847024	-6.72341	1.77517e-11	2.99911e-10	1195.15	1118.38	1122.45	775.625	726.671	813.017
ENSG00000187608	ISG15	396.233	0.642564	0.122713	5.23631	1.63817e-07	1.78309e-06	302.598	325.927	299.84	490.235	481.385	477.411
ENSG00000187653	TMSB4XP8	378.736	0.727678	0.148926	4.88618	1.02811e-06	9.94776e-06	299.333	291.843	264.794	413.667	431.777	571.002
ENSG00000187667	WHAMMP3	191.12	0.675155	0.206428	3.27066	0.00107296	0.00580097	152.388	111.838	177.178	196.89	266.415	242.014
ENSG00000187678	SPRY4	3239.36	-0.579407	0.0532398	-10.883	1.38952e-27	6.21085e-26	3766.15	3942.01	3934.91	2583.43	2481.34	2728.33
ENSG00000187689	AMTN	8.38951	6.45344	1.42452	4.53026	5.89105e-06	5.03433e-05	0	0	0	13.9215	15.6174	20.7981
ENSG00000187741	FANCA	579.391	0.745769	0.111414	6.69366	2.1765e-11	3.6472e-10	407.093	488.89	403.031	730.878	746.882	699.572
ENSG00000187772	LIN28B	51.956	3.05508	0.41296	7.39801	1.3824e-13	2.81421e-12	15.2388	10.6512	7.78805	101.428	102.891	73.7387
ENSG00000187790	FANCM	251.055	0.502555	0.172673	2.91045	0.00360911	0.016869	247.086	192.787	183.993	263.514	334.397	284.556
ENSG00000187815	ZFP69	70.4526	0.877338	0.294794	2.9761	0.00291937	0.0140607	48.9817	40.4745	59.3839	89.4952	96.4607	87.9192
ENSG00000187837	HIST1H1C	265.152	-0.87782	0.155432	-5.64762	1.62682e-08	2.03461e-07	357.022	313.145	360.197	169.047	191.084	200.418
ENSG00000187867	PALM3	76.2123	1.18683	0.301754	3.9331	8.38584e-05	0.000581326	34.8315	63.9072	40.8872	103.417	110.241	103.99
ENSG00000187951	ARHGAP11B	300.086	0.838486	0.186221	4.50263	6.71177e-06	5.67437e-05	223.139	175.745	246.297	485.263	299.488	370.584
ENSG00000187957	DNER	1213.77	-2.51687	0.0838416	-30.0194	5.48273e-198	3.3156e-195	2109.48	2094.02	1996.66	346.048	392.274	344.114
ENSG00000187990	HIST1H2BG	58.8094	-1.36087	0.379327	-3.58759	0.000333748	0.00204293	104.494	72.4281	76.907	42.7588	15.6174	40.6508
ENSG00000188042	ARL4C	2613.45	-0.502091	0.0536002	-9.36733	7.43874e-21	2.39355e-19	3088.03	3102.69	3001.32	2112.09	2227.78	2148.82
ENSG00000188064	WNT7B	32.4809	3.98294	0.60845	6.54604	5.90824e-11	9.61831e-10	6.5309	5.3256	0	67.6186	62.4698	52.9406
ENSG00000188112	C6orf132	581.069	-2.72674	0.123419	-22.0935	3.65231e-108	8.3439e-106	1025.35	940.5	1063.07	140.209	142.394	174.893
ENSG00000188158	NHS	648.091	0.75419	0.103576	7.28153	3.30062e-13	6.48177e-12	458.251	534.69	454.627	831.311	790.978	818.689
ENSG00000188185	LINC00265	242.176	-0.545289	0.191981	-2.84034	0.00450659	0.0203738	252.528	247.108	362.144	185.951	170.873	234.451
ENSG00000188227	ZNF793	256.451	-0.603731	0.15087	-4.00166	6.28999e-05	0.000447194	308.041	314.21	305.681	215.783	201.189	193.8
ENSG00000188290	HES4	280.163	0.535822	0.169339	3.16419	0.00155514	0.00810115	211.166	264.15	211.251	268.486	361.957	363.967
ENSG00000188313	PLSCR1	262.519	0.656368	0.15992	4.10434	4.05465e-05	0.000300533	219.874	181.07	210.277	359.97	298.569	305.354
ENSG00000188396	TCTEX1D4	101.698	-0.733127	0.259998	-2.81974	0.00480619	0.021506	143.68	99.0561	138.238	68.613	68.9005	91.7007
ENSG00000188452	CERKL	249.965	0.521283	0.169913	3.06794	0.00215542	0.0107986	227.493	209.829	179.125	266.497	341.747	275.102
ENSG00000188517	COL25A1	40.5735	-1.38495	0.408532	-3.39007	0.000698744	0.00396985	71.8399	58.5816	45.7548	15.9103	22.0482	29.3064
ENSG00000188641	DPYD	658.755	1.39562	0.109808	12.7097	5.22399e-37	3.28472e-35	316.749	385.573	385.508	954.616	895.707	1014.38
ENSG00000188677	PARVB	111.351	-4.11388	0.356874	-11.5275	9.58451e-31	4.83007e-29	181.777	244.977	204.436	23.8654	6.43071	6.61758
ENSG00000188760	TMEM198	149.78	-1.00475	0.206262	-4.87125	1.10892e-06	1.06594e-05	211.166	204.503	183.993	116.344	90.03	92.6461
ENSG00000188921	PTPLAD2	72.0315	-1.65585	0.316918	-5.22484	1.74309e-07	1.8863e-06	134.972	82.0142	110.98	41.7644	30.3162	32.1425
ENSG00000189057	FAM111B	250.863	0.965095	0.161319	5.98252	2.19715e-09	3.03803e-08	177.423	176.81	155.761	368.919	310.512	315.753
ENSG00000189060	H1F0	833.499	1.45127	0.115022	12.6173	1.69489e-36	1.04026e-34	409.27	402.615	525.693	1358.34	1096.9	1208.18
ENSG00000189067	LITAF	1179.68	-0.857402	0.0750339	-11.4269	3.0703e-30	1.53224e-28	1493.4	1497.56	1569.29	865.121	837.83	814.907
ENSG00000189143	CLDN4	66.1578	-1.35984	0.358443	-3.79373	0.0001484	0.000981113	113.202	95.8607	76.907	21.8766	56.9578	32.1425
ENSG00000189212	DPY19L2P1	185.513	0.758398	0.18762	4.0422	5.2953e-05	0.000382157	163.272	129.945	120.715	223.738	231.506	243.905
ENSG00000189223	PAX8-AS1	60.3828	1.13288	0.313755	3.61071	0.000305359	0.00188486	39.1854	38.3443	36.0197	74.5794	90.03	84.1378
ENSG00000189275	AL450307.1	1384.06	-2.29781	0.0908278	-25.2986	3.31319e-141	1.17452e-138	2049.61	2269.77	2580.76	482.28	448.313	473.629
ENSG00000189337	KAZN	534.287	-1.58796	0.133875	-11.8615	1.87642e-32	1.01263e-30	810.92	751.974	843.056	213.794	265.497	320.48
ENSG00000189362	TMEM194B	59.833	0.850885	0.310264	2.74245	0.0060982	0.0263138	44.6278	42.6048	40.8872	71.5962	81.7619	77.5202
ENSG00000189398	OR7E12P	8.85156	-5.67083	1.40375	-4.03976	5.35054e-05	0.000386008	17.4157	19.1721	15.5761	0	0	0.945368
ENSG00000189403	HMGB1	6720.85	0.773214	0.0573665	13.4785	2.09286e-41	1.44887e-39	5352.07	5110.44	4425.56	8539.83	8176.19	8721.02
ENSG00000189410	SH2D5	451.785	-0.90018	0.11728	-7.67547	1.6482e-14	3.60133e-13	588.869	566.643	609.415	304.284	306.837	334.66
ENSG00000189420	ZFP92	3.84108	-5.45344	1.67467	-3.25643	0.00112824	0.00605525	7.61938	9.58607	5.84103	0	0	0
ENSG00000196126	HLA-DRB1	4.84659	-5.79515	1.69449	-3.42	0.000626206	0.00361061	1.08848	8.52095	19.4701	0	0	0
ENSG00000196155	PLEKHG4	1061.77	-0.677925	0.0954774	-7.10037	1.24424e-12	2.32782e-11	1232.16	1257.91	1429.11	847.222	717.484	886.755
ENSG00000196275	GTF2IRD2	72.7844	-1.06979	0.302743	-3.53365	0.000409865	0.0024641	103.406	73.4932	118.768	47.7308	42.259	51.0499
ENSG00000196358	NTNG2	65.5531	-1.33779	0.33726	-3.96663	7.28957e-05	0.000511888	89.2556	102.251	90.536	26.8486	55.1204	29.3064
ENSG00000196460	RFX8	24.8742	-2.85999	0.554728	-5.15567	2.52729e-07	2.6744e-06	39.1854	51.1257	40.8872	4.97196	5.51204	7.56294
ENSG00000196476	C20orf96	229.297	0.776646	0.18494	4.19944	2.67572e-05	0.000205386	129.529	200.242	177.178	266.497	320.617	281.72
ENSG00000196549	MME	1638.59	-0.511674	0.0824123	-6.20871	5.3423e-10	7.86277e-09	2071.38	1988.58	1720.18	1260.89	1470.8	1319.73
ENSG00000196557	CACNA1H	146.364	-1.35809	0.227975	-5.95719	2.5661e-09	3.51978e-08	176.334	225.805	229.747	61.6523	87.274	97.3729
ENSG00000196562	SULF2	488.91	-2.0244	0.122484	-16.5278	2.31266e-61	2.45106e-59	768.469	807.36	778.805	185.951	176.385	216.489
ENSG00000196569	LAMA2	215.255	0.64421	0.179045	3.59803	0.00032064	0.00197268	177.423	175.745	150.893	282.407	219.563	285.501
ENSG00000196584	XRCC2	213.876	0.832714	0.175126	4.75495	1.98493e-06	1.82441e-05	176.334	149.117	136.291	294.34	271.927	255.249
ENSG00000196636	ACN9	123.771	-0.808127	0.221526	-3.648	0.000264293	0.0016514	167.626	165.093	140.185	83.5289	99.2167	86.9739
ENSG00000196678	ERI2	205.053	0.543057	0.179863	3.01928	0.00253378	0.0124277	182.865	165.093	152.84	280.418	225.994	223.107
ENSG00000196743	GM2A	2986.64	-0.639114	0.0528207	-12.0997	1.06019e-33	5.95587e-32	3721.52	3715.14	3477.36	2300.03	2383.04	2322.77
ENSG00000196747	HIST1H2AI	42.4719	-1.25406	0.404911	-3.09713	0.00195405	0.00989831	82.7247	39.4094	57.4368	26.8486	25.7229	22.6888
ENSG00000196843	ARID5A	424.449	-0.592529	0.142572	-4.15598	3.23894e-05	0.00024403	505.056	467.587	557.819	409.689	305.918	300.627
ENSG00000196876	SCN8A	1059.27	-1.44444	0.0898526	-16.0756	3.78294e-58	3.77577e-56	1472.72	1498.62	1675.4	622.489	548.448	537.914
ENSG00000196878	LAMB3	778.712	0.652384	0.0987086	6.6092	3.86407e-11	6.38658e-10	575.807	577.295	662.957	899.924	932.454	1023.83
ENSG00000196954	CASP4	642.081	-0.616266	0.100661	-6.12221	9.22839e-10	1.32319e-08	779.354	726.411	825.533	501.173	521.807	498.209
ENSG00000196963	PCDHB16	278.379	1.28125	0.170511	7.51418	5.7267e-14	1.19661e-12	140.414	165.093	181.072	372.897	466.686	344.114
ENSG00000196972	LINC00087	38.8768	-1.10348	0.39201	-2.81493	0.00487885	0.0217648	45.7163	51.1257	62.3044	23.8654	27.5602	22.6888
ENSG00000197013	ZNF429	104.151	-0.623471	0.247814	-2.51589	0.0118733	0.046556	144.768	109.707	124.609	76.5682	96.4607	72.7933
ENSG00000197046	SIGLEC15	79.7026	1.92027	0.293336	6.54633	5.89662e-11	9.61463e-10	37.0084	29.8233	33.0992	147.17	114.834	116.28
ENSG00000197077	KIAA1671	57.9119	1.43641	0.359181	3.99913	6.35749e-05	0.000451836	21.7697	44.735	27.2582	85.5177	67.9818	100.209
ENSG00000197128	ZNF772	201.492	1.31257	0.186444	7.04002	1.92215e-12	3.51302e-11	118.645	92.6654	135.317	291.357	293.976	276.993
ENSG00000197162	ZNF785	69.482	-4.23808	0.435012	-9.74245	1.98712e-22	6.96033e-21	149.122	118.228	128.503	5.96635	1.83735	13.2352
ENSG00000197191	C9orf169	68.8931	-1.03631	0.307201	-3.37341	0.000742443	0.00419955	96.875	76.6886	104.165	48.7252	34.9096	51.9952
ENSG00000197256	KANK2	4622.31	0.617981	0.0469176	13.1716	1.27788e-39	8.47562e-38	3449.4	3741.76	3748.97	5578.54	5553.38	5661.81
ENSG00000197299	BLM	174.832	1.10292	0.193723	5.69328	1.24624e-08	1.58172e-07	129.529	109.707	94.4301	236.665	249.879	228.779
ENSG00000197308	GATA3-AS1	3.69021	-5.39464	1.71186	-3.15133	0.00162527	0.0084238	6.5309	11.7163	3.89402	0	0	0
ENSG00000197324	LRP10	15212.6	-0.703362	0.038701	-18.1743	8.25104e-74	1.10882e-71	18219	18403.1	19923.8	11398.7	11637.8	11693.3
ENSG00000197329	PELI1	430.335	1.45887	0.13443	10.8523	1.94479e-27	8.63648e-26	208.989	257.759	221.959	683.147	647.665	562.494
ENSG00000197381	ADARB1	1471.32	1.14626	0.0815036	14.0639	6.33149e-45	4.76856e-43	860.99	1016.12	870.314	2161.81	2011.89	1906.81
ENSG00000197405	C5AR1	43.5516	-1.44031	0.369518	-3.8978	9.70695e-05	0.000662632	59.8666	63.9072	67.1719	22.871	24.8042	22.6888
ENSG00000197406	DIO3	5.62796	-6.00343	1.55369	-3.86398	0.000111553	0.00075152	10.8848	17.0419	5.84103	0	0	0
ENSG00000197555	SIPA1L1	4054.33	0.603926	0.0478584	12.619	1.65898e-36	1.02127e-34	3154.42	3157.01	3341.07	4795.95	4836.82	5040.7
ENSG00000197565	COL4A6	332.418	0.800067	0.141563	5.65167	1.58894e-08	1.99208e-07	268.855	235.391	223.906	386.818	443.719	435.815
ENSG00000197594	ENPP1	3219.2	-0.857826	0.0560823	-15.2958	8.14976e-53	7.19173e-51	4352.84	4180.59	3915.44	2210.53	2380.28	2275.5
ENSG00000197614	MFAP5	511.899	-1.48661	0.116974	-12.7089	5.27579e-37	3.30718e-35	763.027	770.081	730.129	301.301	255.391	251.468
ENSG00000197632	SERPINB2	250.196	-2.1156	0.170766	-12.3889	3.00055e-35	1.7627e-33	425.597	383.443	410.819	93.4728	107.485	80.3563
ENSG00000197852	FAM212B	1167.07	-1.50911	0.0912148	-16.5445	1.75279e-61	1.86732e-59	1614.22	1736.14	1831.16	578.736	555.797	686.337
ENSG00000197860	SGTB	1872.58	-0.50276	0.0701659	-7.16531	7.76128e-13	1.48308e-11	2316.29	2152.61	2119.32	1436.9	1663.72	1546.62
ENSG00000197872	FAM49A	104.398	1.85103	0.27725	6.67638	2.4492e-11	4.09414e-10	39.1854	63.9072	33.0992	180.979	159.849	149.368
ENSG00000197892	KIF13B	418.706	0.629239	0.126195	4.98624	6.15647e-07	6.18988e-06	299.333	345.099	341.701	529.016	530.075	467.012
ENSG00000197903	HIST1H2BK	1841.36	-0.76795	0.0635798	-12.0785	1.37151e-33	7.66293e-32	2254.25	2356.04	2350.04	1386.18	1405.57	1296.1
ENSG00000197932	F8A1	220.37	-0.628007	0.1825	-3.44114	0.000579266	0.00336734	278.652	231.131	293.025	146.176	169.036	204.2
ENSG00000197971	MBP	100.005	3.394	0.313976	10.8098	3.09471e-27	1.35962e-25	13.0618	25.5629	13.6291	194.901	186.491	166.385
ENSG00000197980	LEKR1	2.39397	-4.77493	1.91845	-2.48895	0.0128119	0.0496188	4.35393	3.19536	6.81454	0	0	0
ENSG00000198056	PRIM1	71.3913	1.14475	0.298797	3.83119	0.000127523	0.000851021	55.5126	35.1489	42.8343	97.4504	103.81	93.5914
ENSG00000198121	LPAR1	3298.61	-0.76523	0.0499807	-15.3105	6.5046e-53	5.81483e-51	4078.55	4251.96	4129.61	2455.15	2368.34	2508.06
ENSG00000198133	TMEM229B	25.078	-1.99885	0.546737	-3.65597	0.000256215	0.00160562	37.0084	42.6048	40.8872	3.97757	16.5361	9.45368
ENSG00000198156	NPIPB6	12.2822	-2.47701	0.835703	-2.96398	0.00303685	0.0145346	23.9466	19.1721	19.4701	0	8.26806	2.8361
ENSG00000198168	SVIP	165.793	1.54217	0.215938	7.14171	9.21775e-13	1.74518e-11	96.875	61.7769	95.4036	271.469	248.961	220.271
ENSG00000198189	HSD17B11	217.705	0.644068	0.180156	3.57506	0.000350152	0.00213507	189.396	176.81	144.079	229.704	293.976	272.266
ENSG00000198203	SULT1C2	52.7043	1.3801	0.343119	4.02223	5.76501e-05	0.000413012	30.4775	34.0838	23.3641	73.585	76.2499	78.4656
ENSG00000198298	ZNF485	95.9464	0.629024	0.248999	2.52621	0.01153	0.0454067	87.0786	66.0374	73.0129	119.327	112.997	117.226
ENSG00000198453	ZNF568	142.337	0.651079	0.216819	3.00286	0.00267454	0.0130188	128.441	94.7956	109.033	196.89	174.548	150.314
ENSG00000198513	ATL1	87.4478	-1.33154	0.270104	-4.92974	8.23386e-07	8.1312e-06	140.414	120.358	114.874	41.7644	49.6084	57.6675
ENSG00000198517	MAFK	707.631	0.566027	0.0993888	5.69508	1.23315e-08	1.56608e-07	567.1	533.625	610.388	838.272	799.246	897.154
ENSG00000198520	C1orf228	49.9185	-1.341	0.363412	-3.69003	0.000224231	0.00142297	54.4241	86.2747	73.9864	31.8205	30.3162	22.6888
ENSG00000198554	WDHD1	483.714	0.712622	0.112462	6.33654	2.34985e-10	3.58689e-09	367.907	357.88	373.826	621.495	571.415	609.762
ENSG00000198576	ARC	96.5162	-2.37695	0.315723	-7.52859	5.12904e-14	1.07501e-12	175.246	125.684	184.966	15.9103	40.4216	36.8694
ENSG00000198585	NUDT16	2153.65	-0.539097	0.0643109	-8.38268	5.17367e-17	1.33806e-15	2531.81	2595.7	2526.25	1788.91	1616.87	1862.38
ENSG00000198624	CCDC69	149.656	-0.57315	0.206761	-2.77204	0.00557067	0.0243647	171.98	191.721	173.284	131.26	131.37	98.3183
ENSG00000198715	C1orf85	1454.43	-0.603157	0.077127	-7.82031	5.26921e-15	1.18664e-13	1638.17	1725.49	1898.34	1092.84	1209.89	1161.86
ENSG00000198720	ANKRD13B	207.59	-1.30277	0.180405	-7.22139	5.146e-13	9.96299e-12	254.705	322.731	308.601	127.282	109.322	122.898
ENSG00000198732	SMOC1	2136.55	5.66724	0.110989	51.0614	0	0	63.132	97.991	85.6685	4336.54	4102.8	4133.15
ENSG00000198753	PLXNB3	1410.57	-1.16167	0.0872662	-13.3119	1.97525e-40	1.3448e-38	1721.98	1969.41	2156.32	922.795	821.294	871.629
ENSG00000198754	OXCT2	4.86907	-3.8605	1.47073	-2.62489	0.00866777	0.0355938	10.8848	10.6512	5.84103	0	1.83735	0
ENSG00000198768	APCDD1L	1902.42	1.49026	0.071476	20.8499	1.52827e-96	2.99265e-94	943.715	943.696	1106.88	2802.2	2743.16	2874.86
ENSG00000198780	FAM169A	86.9117	-0.803202	0.267058	-3.00759	0.00263328	0.0128483	128.441	99.0561	104.165	57.6747	72.5752	59.5582
ENSG00000198825	INPP5F	2026.89	0.634176	0.0677938	9.35448	8.40101e-21	2.69055e-19	1637.08	1657.33	1471.94	2592.38	2466.64	2336
ENSG00000198826	ARHGAP11A	1262.7	1.07307	0.0738339	14.5335	7.42798e-48	6.06058e-46	831.601	835.054	774.911	1743.17	1708.73	1682.76
ENSG00000198835	GJC2	59.2465	-1.05873	0.325692	-3.25071	0.00115119	0.00616557	66.3975	95.8607	77.8805	38.7813	33.0722	43.4869
ENSG00000198842	DUSP27	13.5845	-3.72157	0.887618	-4.19276	2.75576e-05	0.000211029	23.9466	36.2141	15.5761	1.98878	0	3.78147
ENSG00000198885	ITPRIPL1	8.26595	-3.58508	1.09172	-3.2839	0.00102381	0.00557043	8.70786	23.4326	13.6291	1.98878	1.83735	0
ENSG00000198901	PRC1	1887.03	0.961622	0.0641835	14.9824	9.57289e-51	8.13339e-49	1265.91	1239.8	1334.68	2464.1	2418.87	2598.82
ENSG00000198908	BHLHB9	247.609	0.520212	0.173046	3.0062	0.00264536	0.0128981	230.758	208.763	171.337	264.508	274.683	335.606
ENSG00000198910	L1CAM	720.237	-1.97692	0.110654	-17.8659	2.17564e-71	2.72764e-69	1079.78	1109.85	1256.8	260.531	326.129	288.337
ENSG00000198914	POU3F3	3.63838	-5.38315	1.81173	-2.97127	0.0029657	0.0142505	2.17697	2.13024	17.5231	0	0	0
ENSG00000198919	DZIP3	300.151	0.532873	0.152117	3.50304	0.000459977	0.00272946	256.882	239.652	239.482	359.97	304.081	400.836
ENSG00000198932	GPRASP1	145.505	0.58359	0.216789	2.69197	0.00710316	0.0299832	127.352	131.01	91.5095	154.131	183.735	185.292
ENSG00000198945	L3MBTL3	683.167	0.603271	0.113802	5.30108	1.15122e-07	1.27327e-06	542.064	597.532	487.726	920.807	732.183	818.689
ENSG00000198947	DMD	434.298	1.21488	0.141637	8.57742	9.70265e-18	2.62841e-16	244.909	317.406	222.933	575.753	659.608	585.183
ENSG00000198948	MFAP3L	94.473	-1.00323	0.256488	-3.91139	9.17667e-05	0.000629778	106.671	144.856	126.556	67.6186	60.6325	60.5036
ENSG00000203711	C6orf99	28.908	-1.36474	0.493097	-2.76769	0.00564552	0.0246402	44.6278	27.6931	52.5693	18.8934	20.2108	9.45368
ENSG00000203724	C1orf53	59.7145	-0.902122	0.349825	-2.57878	0.0099149	0.0399178	53.3357	90.5351	89.5625	33.8093	55.1204	35.924
ENSG00000203727	SAMD5	21.6347	2.22357	0.567297	3.91959	8.8701e-05	0.000610982	8.70786	6.39072	7.78805	42.7588	36.7469	27.4157
ENSG00000203760	CENPW	234.371	0.886855	0.202384	4.38203	1.17578e-05	9.59711e-05	222.051	140.596	131.423	306.273	263.659	342.223
ENSG00000203805	PPAPDC1A	1377.57	-0.923152	0.0720612	-12.8107	1.42898e-37	9.09638e-36	1786.2	1794.73	1830.19	995.386	965.526	893.373
ENSG00000203813	HIST1H3H	57.5941	-1.41422	0.329486	-4.2922	1.7691e-05	0.000139902	99.0519	72.4281	79.8275	30.8261	29.3976	34.0333
ENSG00000203867	RBM20	42.393	1.79372	0.447051	4.01235	6.01177e-05	0.000429642	17.4157	18.107	21.4171	33.8093	95.542	68.0665
ENSG00000203950	FAM127B	799.137	-1.89535	0.101496	-18.6741	8.03864e-78	1.12437e-75	1174.47	1267.49	1336.62	335.11	309.593	371.53
ENSG00000204186	ZDBF2	720.419	0.926045	0.101092	9.16038	5.17146e-20	1.59177e-18	506.145	544.276	440.998	937.711	949.908	943.477
ENSG00000204187	LINC00619	3.82112	-4.42339	1.64773	-2.68454	0.00726306	0.0306079	7.61938	8.52095	5.84103	0	0	0.945368
ENSG00000204248	COL11A2	75.0695	-0.883338	0.313212	-2.82025	0.00479856	0.0214906	68.5744	93.7305	129.476	61.6523	45.9337	51.0499
ENSG00000204264	PSMB8	152.12	1.33655	0.21053	6.3485	2.17423e-10	3.32622e-09	76.1938	82.0142	100.271	229.704	192.921	231.615
ENSG00000204381	LAYN	1267.54	-0.66899	0.0817512	-8.18325	2.763e-16	6.80359e-15	1642.52	1482.65	1543.01	1073.94	918.674	944.423
ENSG00000204516	MICB	59.4162	1.42519	0.381878	3.73207	0.000189914	0.00122793	32.6545	46.8653	17.5231	61.6523	90.03	107.772
ENSG00000204767	FAM196B	1327.64	-0.594801	0.0721011	-8.24955	1.58996e-16	3.96257e-15	1587.01	1653.07	1552.74	1070.96	1089.55	1012.49
ENSG00000204837	RP11-204M4.2	3.84498	-5.45471	1.67312	-3.2602	0.00111333	0.0059956	8.70786	8.52095	5.84103	0	0	0
ENSG00000204880	KRTAP4-8	82.573	-1.17665	0.273031	-4.30959	1.63555e-05	0.000130293	117.556	103.317	122.662	47.7308	58.7951	45.3777
ENSG00000204899	MZT1	598.291	0.583891	0.120981	4.82629	1.39101e-06	1.318e-05	563.834	419.657	453.654	704.029	771.686	676.884
ENSG00000204941	PSG5	66.1708	-1.82983	0.324363	-5.64131	1.68766e-08	2.10586e-07	94.698	91.6003	123.635	21.8766	33.0722	32.1425
ENSG00000204946	ZNF783	266.161	-1.82149	0.184443	-9.87559	5.31168e-23	1.91603e-21	392.942	411.136	440.025	152.142	87.274	113.444
ENSG00000204969	PCDHA2	62.9864	-0.767567	0.298957	-2.56748	0.0102441	0.0410504	78.3708	79.8839	79.8275	45.742	47.771	46.323
ENSG00000205269	TMEM170B	36.8082	-1.9023	0.441243	-4.31123	1.62352e-05	0.000129435	80.5477	48.9955	44.7813	14.9159	18.3735	13.2352
ENSG00000205336	GPR56	1571.26	1.00162	0.0665161	15.0583	3.04746e-51	2.63273e-49	1053.65	1073.64	1013.42	2095.18	2053.24	2138.42
ENSG00000205363	C15orf59	125.154	-1.87247	0.274675	-6.81704	9.29371e-12	1.6112e-10	216.608	200.242	173.284	31.8205	51.4457	77.5202
ENSG00000205413	SAMD9	753.558	2.12587	0.108673	19.562	3.25992e-85	5.40542e-83	306.952	289.712	247.27	1232.05	1311.87	1133.5
ENSG00000205426	KRT81	41.3807	-1.22119	0.418265	-2.91966	0.00350415	0.0164495	79.4593	43.6699	50.6223	25.8542	16.5361	32.1425
ENSG00000205476	CCDC85C	2224.62	-0.717806	0.0679584	-10.5624	4.44953e-26	1.85571e-24	2672.23	2825.76	2803.7	1524.4	1818.05	1703.55
ENSG00000205593	DENND6B	327.7	-0.673609	0.138439	-4.86575	1.14026e-06	1.09351e-05	388.588	386.638	433.21	235.671	251.717	270.375
ENSG00000205693	MANSC4	3.01876	-5.10336	1.85795	-2.74676	0.00601867	0.0260089	13.0618	2.13024	2.92052	0	0	0
ENSG00000205879	FAM90A2P	2.83314	-5.01212	1.85348	-2.70416	0.00684767	0.0290479	6.5309	8.52095	1.94701	0	0	0
ENSG00000206052	DOK6	18.8926	2.35905	0.626084	3.76794	0.000164601	0.00107645	4.35393	4.26048	9.73506	26.8486	29.3976	38.7601
ENSG00000206262	C3orf72	24.1135	-2.03542	0.527545	-3.85828	0.000114188	0.000768268	35.9199	41.5397	38.9402	5.96635	12.8614	9.45368
ENSG00000206432	TMEM200C	124.257	1.41197	0.23682	5.96222	2.48826e-09	3.41758e-08	71.8399	76.6886	55.4898	156.119	205.783	179.62
ENSG00000208005	MIR503	39.6225	-1.93041	0.454886	-4.24373	2.19838e-05	0.000171216	67.4859	70.2979	50.6223	9.94392	11.0241	28.361
ENSG00000211448	DIO2	48.882	-1.23447	0.412615	-2.99183	0.00277312	0.0134509	77.2823	59.6467	69.1189	13.9215	46.8523	26.4703
ENSG00000211455	STK38L	600.497	0.814148	0.105928	7.68589	1.51942e-14	3.33412e-13	446.278	449.48	410.819	806.452	779.035	710.917
ENSG00000212916	MAP10	18.1235	-1.7581	0.607703	-2.89303	0.00381551	0.0176452	26.1236	38.3443	19.4701	9.94392	9.18674	5.67221
ENSG00000213023	SYT3	22.2953	-2.21908	0.638995	-3.47277	0.000515121	0.00303131	18.5042	46.8653	44.7813	2.98317	5.51204	15.1259
ENSG00000213030	CGB8	64.3815	1.03636	0.317952	3.2595	0.00111609	0.00600419	33.743	48.9955	43.8078	78.5569	76.2499	104.936
ENSG00000213085	CCDC19	55.8244	0.961076	0.349175	2.75242	0.00591574	0.025634	51.1587	25.5629	36.9932	76.5682	64.3071	80.3563
ENSG00000213132	AC022498.1	2.65484	4.79561	1.88088	2.54966	0.010783	0.0428422	0	0	0	1.98878	8.26806	5.67221
ENSG00000213160	KLHL23	225.998	1.22363	0.178217	6.86595	6.60501e-12	1.15383e-10	166.538	125.684	114.874	314.228	314.186	320.48
ENSG00000213281	NRAS	2336.08	0.504077	0.0585361	8.61139	7.21802e-18	1.98409e-16	2011.52	1949.17	1837.01	2670.94	2751.43	2796.4
ENSG00000213376	GAPDHP71	5.75916	-4.07579	1.40351	-2.904	0.00368432	0.0171481	13.0618	11.7163	7.78805	1.98878	0	0
ENSG00000213390	ARHGAP19	301.539	0.547184	0.160722	3.40454	0.000662751	0.00378839	297.156	204.503	233.641	366.93	329.804	377.202
ENSG00000213397	HAUS7	22.1083	-1.35703	0.539483	-2.51544	0.0118885	0.0466044	21.7697	40.4745	33.0992	15.9103	11.9428	9.45368
ENSG00000213398	LCAT	571.696	-0.506515	0.110723	-4.57463	4.77073e-06	4.14235e-05	633.497	672.09	706.765	521.061	436.37	460.394
ENSG00000213420	GPC2	120.727	0.724937	0.236933	3.05967	0.0022158	0.0110634	97.9635	88.4049	86.642	173.024	116.672	161.658
ENSG00000213445	SIPA1	2704.57	0.518045	0.0793998	6.52451	6.82246e-11	1.10021e-09	1863.48	2317.7	2489.25	3250.67	3163.91	3142.4
ENSG00000213462	ERV3-1	216.309	-1.32263	0.18073	-7.31825	2.51218e-13	4.97141e-12	305.864	326.992	293.999	150.153	110.241	110.608
ENSG00000213700	RPL17P50	52.2659	-1.12768	0.3603	-3.12983	0.0017491	0.00897063	72.9284	70.2979	72.0394	27.843	46.8523	23.6342
ENSG00000213777	CTD-2224J9.8	3.02593	-5.10661	1.86586	-2.73686	0.00620281	0.0266812	6.5309	10.6512	0.973506	0	0	0
ENSG00000213903	LTB4R	466.883	-0.502384	0.122126	-4.11365	3.89459e-05	0.000290133	513.764	562.383	565.607	386.818	345.421	427.306
ENSG00000213949	ITGA1	323.767	1.16277	0.159776	7.27753	3.39995e-13	6.67045e-12	201.369	211.959	186.913	365.936	525.481	450.941
ENSG00000213965	NUDT19	52.8994	-3.16901	0.448273	-7.06936	1.55646e-12	2.87791e-11	88.1671	85.2095	111.953	20.8822	5.51204	5.67221
ENSG00000214063	TSPAN4	5247.02	-0.570785	0.0483158	-11.8136	3.31923e-32	1.77264e-30	6141.22	6103.13	6568.24	4434.99	4087.18	4147.33
ENSG00000214182	PTMAP5	113.973	0.662334	0.263263	2.51587	0.0118739	0.046556	102.317	76.6886	85.6685	181.974	101.054	136.133
ENSG00000214194	LINC00998	563.962	0.546939	0.104935	5.21215	1.86669e-07	2.00843e-06	457.163	472.913	444.892	704.029	644.909	659.867
ENSG00000214226	C17orf67	129.23	-0.648411	0.218942	-2.96157	0.00306076	0.0146286	138.237	160.833	174.258	89.4952	102.891	109.663
ENSG00000214357	NEURL1B	115.357	1.22871	0.246852	4.9775	6.44094e-07	6.46326e-06	62.0435	79.8839	65.2249	128.277	184.653	172.057
ENSG00000214826	DDX12P	189.784	0.683187	0.182288	3.74784	0.000178362	0.00115907	164.361	125.684	146.999	240.643	238.855	222.162
ENSG00000215105	TTC3P1	281.304	-0.563999	0.165392	-3.41008	0.000649429	0.00372258	390.765	333.382	283.29	201.861	254.473	224.052
ENSG00000215375	MYL5	375.817	-0.707544	0.140164	-5.04799	4.46488e-07	4.58096e-06	443.013	473.978	481.885	241.637	328.885	285.501
ENSG00000215417	MIR17HG	39.158	1.03542	0.403594	2.5655	0.0103028	0.0412517	30.4775	20.2373	26.2847	63.6411	40.4216	53.886
ENSG00000215440	NPEPL1	125.881	-1.81391	0.269233	-6.73731	1.61348e-11	2.73719e-10	201.369	210.894	176.205	30.8261	69.8192	66.1758
ENSG00000215559	ANKRD20A11P	11.9178	-2.91363	0.949802	-3.06761	0.00215775	0.0108077	17.4157	23.4326	22.3906	0	8.26806	0
ENSG00000215808	LINC01139	53.8736	-4.02332	1.13803	-3.53532	0.00040728	0.00245	102.317	99.0561	103.192	3.97757	14.6988	0
ENSG00000216588	IGSF23	21.7479	-1.58811	0.541586	-2.93233	0.00336432	0.0158874	34.8315	30.8885	32.1257	13.9215	6.43071	12.2898
ENSG00000217330	SSXP10	148.918	-1.90297	0.219228	-8.68035	3.94562e-18	1.10076e-16	235.112	209.829	259.926	69.6074	67.9818	51.0499
ENSG00000219201	RP11-181C21.4	17.1463	1.70648	0.63849	2.67268	0.00752487	0.0316075	6.5309	12.7814	4.86753	35.7981	20.2108	22.6888
ENSG00000219438	FAM19A5	154.317	-4.14088	0.621732	-6.66024	2.73389e-11	4.55892e-10	296.067	284.387	295.946	3.97757	27.5602	17.962
ENSG00000219607	PPP1R3G	98.4324	-0.67345	0.253674	-2.65478	0.00793594	0.0330238	103.406	120.358	139.211	64.6355	84.518	78.4656
ENSG00000219626	FAM228B	116.092	-0.558127	0.22182	-2.51612	0.0118654	0.0465402	140.414	134.205	140.185	91.484	89.1113	101.154
ENSG00000221818	EBF2	241.269	-2.13443	0.189715	-11.2507	2.29783e-29	1.09619e-27	383.146	373.857	421.528	117.338	80.8433	70.9026
ENSG00000221852	KRTAP1-5	53.4033	-0.968155	0.356217	-2.71788	0.00657009	0.0280381	76.1938	87.3398	48.6753	33.8093	42.259	32.1425
ENSG00000221955	SLC12A8	61.7728	-0.83475	0.318114	-2.62406	0.00868894	0.0356522	77.2823	86.2747	73.9864	37.7869	38.5843	56.7221
ENSG00000221963	APOL6	64.2159	2.32814	0.353911	6.57833	4.75765e-11	7.82576e-10	10.8848	25.5629	27.2582	103.417	104.729	113.444
ENSG00000221968	FADS3	2785.77	-0.552758	0.0607326	-9.1015	8.90901e-20	2.70174e-18	3116.33	3367.91	3453.03	2401.46	2154.29	2221.62
ENSG00000222022	AC112721.1	37.6473	1.15307	0.412958	2.79223	0.00523458	0.0230813	31.566	19.1721	19.4701	43.7532	52.3644	59.5582
ENSG00000223414	LINC00473	48.5359	2.15629	0.398365	5.41286	6.20269e-08	7.1208e-07	25.0351	14.9117	13.6291	59.6635	89.1113	88.8646
ENSG00000223477	LINC00842	131.478	0.719308	0.221693	3.24461	0.00117611	0.00629248	92.521	101.186	104.165	181.974	134.126	174.893
ENSG00000223749	MIR503HG	556.557	-0.682347	0.108325	-6.29907	2.99433e-10	4.51697e-09	678.125	691.262	688.269	387.813	438.207	455.667
ENSG00000223756	TSSC2	43.678	-5.75819	0.740855	-7.77236	7.70376e-15	1.71984e-13	103.406	80.9491	73.0129	0	0.918674	3.78147
ENSG00000223764	RP11-54O7.3	92.3292	-0.853504	0.285622	-2.98823	0.00280597	0.0135877	129.529	118.228	109.033	63.6411	89.1113	44.4323
ENSG00000223802	CERS1	87.321	-0.997272	0.279412	-3.56918	0.000358098	0.00217854	94.698	139.531	114.874	49.7196	54.2017	70.9026
ENSG00000223947	AC016738.4	36.455	-2.31317	0.532951	-4.34031	1.42285e-05	0.000114546	58.7781	85.2095	37.9667	18.8934	2.75602	15.1259
ENSG00000224017	AC005022.1	9.97651	-2.39086	0.834376	-2.86545	0.00416421	0.0190394	18.5042	18.107	13.6291	4.97196	2.75602	1.89074
ENSG00000224287	MSL3P1	38.8766	-3.48684	0.504745	-6.90812	4.91133e-12	8.62356e-11	100.14	57.5164	56.4633	7.95513	5.51204	5.67221
ENSG00000225101	OR52K3P	54.0869	-1.53748	0.351088	-4.3792	1.19116e-05	9.71501e-05	87.0786	84.1444	70.0924	30.8261	19.2921	33.0879
ENSG00000225138	CTD-2228K2.7	743.238	-0.539232	0.104262	-5.17187	2.31758e-07	2.469e-06	804.389	843.575	992.976	587.685	587.951	642.85
ENSG00000225206	MIR137HG	760.445	1.7113	0.099803	17.1467	6.64736e-66	7.46866e-64	361.376	342.968	363.118	1068.97	1221.84	1204.4
ENSG00000225383	SFTA1P	87.4682	-1.28805	0.316594	-4.06846	4.73248e-05	0.000344929	113.202	158.703	100.271	73.585	45.015	34.0333
ENSG00000225439	BOLA3-AS1	128.979	1.2268	0.229691	5.34111	9.23807e-08	1.03625e-06	89.2556	58.5816	83.7215	189.929	170.873	181.511
ENSG00000225614	ZNF469	3133.49	0.910886	0.0496819	18.3344	4.40087e-75	5.95304e-73	2158.46	2226.1	2143.66	4056.12	4151.49	4065.08
ENSG00000225968	ELFN1	460.789	-1.08897	0.126524	-8.60678	7.51401e-18	2.06269e-16	588.869	630.551	661.01	311.245	319.698	253.359
ENSG00000226535	RP11-417L14.1	11.114	-2.94705	0.834702	-3.53066	0.000414524	0.00248702	17.4157	19.1721	22.3906	3.97757	1.83735	1.89074
ENSG00000226562	CYP4F26P	67.7564	-1.29955	0.320067	-4.06025	4.90197e-05	0.000356777	88.1671	80.9491	119.741	45.742	29.3976	42.5416
ENSG00000226806	AC011893.3	13.5418	1.94857	0.711719	2.73783	0.00618455	0.0266082	4.35393	8.52095	3.89402	15.9103	20.2108	28.361
ENSG00000226824	RP4-756H11.3	94.9775	-0.714071	0.274282	-2.60342	0.00922985	0.0375495	93.6095	115.033	145.052	89.4952	65.2258	61.4489
ENSG00000226944	RP1-120G22.11	16.0056	2.1275	0.753814	2.82231	0.00476788	0.0213765	3.26545	12.7814	1.94701	11.9327	34.9096	31.1971
ENSG00000226953	AC010890.1	6.95317	2.78502	1.10419	2.52222	0.0116616	0.0458283	1.08848	4.26048	0	13.9215	8.26806	14.1805
ENSG00000227619	RP11-492E3.2	63.9293	1.87869	0.372874	5.0384	4.6945e-07	4.81174e-06	13.0618	42.6048	26.2847	92.4784	90.03	119.116
ENSG00000228065	RP11-222A11.1	33.3204	1.44512	0.458529	3.15163	0.0016236	0.00841725	27.2121	15.9768	10.7086	55.6859	46.8523	43.4869
ENSG00000228486	LINC01125	127.999	-0.830199	0.220751	-3.7608	0.000169369	0.00110622	153.476	158.703	179.125	97.4504	78.0872	101.154
ENSG00000228594	C1orf233	805.903	-0.945512	0.0935692	-10.105	5.252e-24	1.99975e-22	1016.64	1023.58	1141.92	572.77	554.879	525.625
ENSG00000228672	PROB1	87.6889	-1.15281	0.292064	-3.94711	7.91007e-05	0.000552255	81.6362	134.205	146.999	49.7196	60.6325	52.9406
ENSG00000228709	AP001065.15	130.725	-8.68455	1.04177	-8.33637	7.66041e-17	1.94933e-15	274.298	226.87	281.343	0	1.83735	0
ENSG00000228716	DHFR	823.336	0.833723	0.0904852	9.21392	3.14436e-20	9.8254e-19	604.108	623.095	549.057	1046.1	1039.94	1077.72
ENSG00000229043	AC091729.9	52.1293	-0.902084	0.352314	-2.56045	0.0104536	0.0417272	71.8399	75.6235	56.4633	30.8261	47.771	30.2518
ENSG00000229122	AGBL5-IT1	17.7525	-1.67059	0.648681	-2.57537	0.0100133	0.0402509	28.3006	13.8466	38.9402	3.97757	10.1054	11.3444
ENSG00000229162	RP11-84D1.1	8.03307	2.76606	1.00047	2.76476	0.00569652	0.0248306	0	3.19536	2.92052	16.9047	11.9428	13.2352
ENSG00000229180	GS1-124K5.11	489.218	-0.555206	0.113441	-4.89421	9.87034e-07	9.57735e-06	604.108	560.253	582.156	418.639	401.46	368.694
ENSG00000229298	TUBB8P1	5.58163	-3.44026	1.37062	-2.50999	0.0120734	0.0472658	4.35393	23.4326	2.92052	0	1.83735	0.945368
ENSG00000229563	RP11-245M24.1	117.159	-0.74422	0.226819	-3.28112	0.00103394	0.00560921	144.768	152.312	143.105	83.5289	78.0872	101.154
ENSG00000229638	RPL4P4	140.685	0.580737	0.212084	2.73825	0.00617677	0.0265803	121.91	119.293	97.3506	151.148	166.28	188.128
ENSG00000229657	RP11-494K3.2	3.94894	-4.47524	1.63403	-2.73878	0.00616672	0.0265426	6.5309	7.45584	8.76155	0	0	0.945368
ENSG00000229774	AC018866.1	28.4548	2.34133	0.534438	4.38091	1.18183e-05	9.64274e-05	5.44241	14.9117	7.78805	62.6467	46.8523	33.0879
ENSG00000229821	RP11-567E21.3	3.9354	5.36228	1.66665	3.2174	0.00129357	0.00686023	0	0	0	4.97196	9.18674	9.45368
ENSG00000230510	PPP5D1	10.6181	-2.04613	0.794221	-2.57627	0.00998717	0.0401695	13.0618	25.5629	12.6556	4.97196	3.67469	3.78147
ENSG00000230590	FTX	70.2257	0.774972	0.293135	2.64374	0.00819964	0.0339562	48.9817	47.9304	58.4103	86.5121	101.054	78.4656
ENSG00000230701	FBXW4P1	16.3942	-1.7047	0.671715	-2.53783	0.0111541	0.0441461	33.743	29.8233	11.6821	11.9327	5.51204	5.67221
ENSG00000230812	RP4-794H19.4	50.537	1.74595	0.354466	4.92559	8.41064e-07	8.26631e-06	22.8581	23.4326	23.3641	68.613	81.7619	83.1924
ENSG00000230836	AC104135.4	45.1333	-1.15741	0.368581	-3.14017	0.00168848	0.00869659	60.955	73.4932	52.5693	29.8317	30.3162	23.6342
ENSG00000230928	RP11-34A14.3	68.3995	-1.08261	0.312717	-3.46195	0.000536278	0.00314143	100.14	99.0561	79.8275	31.8205	55.1204	44.4323
ENSG00000231290	APCDD1L-AS1	313.506	1.47272	0.142592	10.3283	5.24971e-25	2.09591e-23	155.653	165.093	177.178	449.465	468.523	465.121
ENSG00000231298	LINC00704	235.634	0.55948	0.17095	3.27278	0.00106496	0.00576227	219.874	187.461	164.522	308.261	275.602	258.085
ENSG00000231312	AC007246.3	67.3957	-1.12002	0.319354	-3.50715	0.000452938	0.00269703	109.937	84.1444	82.748	55.6859	32.1536	39.7055
ENSG00000231607	DLEU2	46.2284	1.41292	0.379288	3.72518	0.000195175	0.00125839	28.3006	18.107	29.2052	81.5401	59.7138	60.5036
ENSG00000231721	LINC-PINT	148.191	-0.83425	0.21154	-3.94369	8.02359e-05	0.000559231	178.511	174.68	216.118	124.299	102.891	92.6461
ENSG00000231924	PSG1	6.6076	-3.19638	1.22275	-2.61409	0.00894644	0.0365193	8.70786	19.1721	7.78805	3.97757	0	0
ENSG00000232274	RP11-782C8.2	59.2345	-1.78813	0.34964	-5.11421	3.15059e-07	3.29665e-06	99.0519	95.8607	80.801	26.8486	35.8283	17.0166
ENSG00000232406	RP11-234K24.3	2.86368	-5.02706	2.01155	-2.4991	0.0124509	0.0484489	6.5309	10.6512	0	0	0	0
ENSG00000232442	CTD-3184A7.4	143.12	-0.584077	0.21978	-2.65755	0.0078711	0.0327939	180.688	178.94	155.761	106.4	142.394	94.5368
ENSG00000232533	AC093673.5	630.383	-0.578328	0.103884	-5.56704	2.59097e-08	3.13554e-07	746.699	704.044	813.851	520.067	478.629	519.007
ENSG00000232859	LYRM9	44.9803	-1.11152	0.363926	-3.05425	0.00225621	0.0112406	54.4241	63.9072	66.1984	23.8654	31.2349	30.2518
ENSG00000232973	CYP1B1-AS1	2.43978	-4.79901	1.90106	-2.52439	0.01159	0.0455992	4.35393	6.39072	3.89402	0	0	0
ENSG00000233218	SNX18P16	54.4372	-1.32811	0.359471	-3.69463	0.000220205	0.00140131	51.1587	94.7956	87.6155	28.8374	34.9096	29.3064
ENSG00000233532	LINC00460	15.862	2.05553	0.699289	2.93946	0.00328787	0.0155693	2.17697	6.39072	9.73506	33.8093	14.6988	28.361
ENSG00000233608	TWIST2	309.459	0.7397	0.141737	5.21882	1.80068e-07	1.94248e-06	243.82	241.782	210.277	376.874	380.331	403.672
ENSG00000233621	LINC01137	53.3813	1.00095	0.367685	2.72231	0.0064828	0.0277232	50.0702	25.5629	31.1522	87.5065	56.0391	69.9572
ENSG00000234062	RP11-308D16.4	13.2443	1.83661	0.738487	2.48698	0.0128831	0.0498195	4.35393	3.19536	9.73506	11.9327	27.5602	22.6888
ENSG00000234338	RP11-797H7.1	17.7216	-1.87844	0.612026	-3.06921	0.00214627	0.010758	34.8315	24.4977	24.3376	5.96635	11.0241	5.67221
ENSG00000234494	AC003665.1	22.9702	-1.44688	0.536647	-2.69616	0.00701448	0.0296515	45.7163	30.8885	24.3376	9.94392	16.5361	10.399
ENSG00000234509	AP000253.1	4.34322	-4.62413	1.65344	-2.79668	0.00516314	0.0228251	3.26545	5.3256	16.5496	0	0.918674	0
ENSG00000234546	RP3-510D11.2	39.2474	-1.55961	0.411568	-3.78945	0.000150984	0.00099659	53.3357	55.3862	67.1719	16.9047	27.5602	15.1259
ENSG00000234664	HMGN2P5	62.6768	0.879076	0.314148	2.79829	0.00513739	0.022765	37.0084	44.735	50.6223	69.6074	92.786	81.3017
ENSG00000235385	GS1-600G8.5	375.003	3.36475	0.167724	20.0612	1.61103e-89	2.80715e-87	63.132	79.8839	56.4633	744.799	611.837	693.9
ENSG00000235532	LINC00402	39.3257	-1.13252	0.445573	-2.54171	0.0110311	0.0437181	72.9284	41.5397	47.7018	13.9215	22.0482	37.8147
ENSG00000235688	AC116614.1	17.5044	3.08282	0.80882	3.81151	0.000138121	0.000916984	1.08848	0	9.73506	46.7364	25.7229	21.7435
ENSG00000235865	GSN-AS1	118.007	-0.676025	0.264748	-2.55346	0.0106657	0.0424257	100.14	186.396	148.946	76.5682	87.274	108.717
ENSG00000235890	TSPEAR-AS1	186.458	-5.92861	0.37636	-15.7525	6.60411e-56	6.31568e-54	315.66	378.117	406.925	4.97196	5.51204	7.56294
ENSG00000235961	PNMA6C	3.16466	5.04694	1.755	2.87575	0.00403066	0.0184864	0	0	0	5.96635	7.34939	5.67221
ENSG00000236083	OR13E1P	10.1059	-2.26022	0.834983	-2.7069	0.00679142	0.0288628	23.9466	10.6512	15.5761	3.97757	4.59337	1.89074
ENSG00000236675	MTX1P1	236.193	-0.702564	0.179671	-3.91028	9.21884e-05	0.000632461	287.359	316.34	274.529	152.142	223.238	163.549
ENSG00000236857	RP11-503K16.2	8.38624	-2.98437	1.01648	-2.93598	0.00332495	0.0157232	14.1503	15.9768	14.6026	0.994392	4.59337	0
ENSG00000236993	GAPDHP21	5.10466	-5.86814	1.57983	-3.71442	0.000203668	0.00130741	6.5309	8.52095	15.5761	0	0	0
ENSG00000237037	NDUFA6-AS1	91.5215	-0.697569	0.268008	-2.60279	0.00924677	0.0375737	113.202	108.642	117.794	63.6411	56.0391	89.81
[truncated: 169 more rows]
