# Supplementary material for: CRISPR-based screening identifies XPO7 as a positive regulator of senescence
Source: Protein Cell. 2023 Mar 10;14(8):623–8. doi: 10.1093/procel/pwad012 (PMC10392025; doi:10.1093/procel/pwad012)
Supplement: pwad012_suppl_Supplementary_Table_S2 [file pwad012_suppl_supplementary_table_s2.xlsx]

## Sheet: RANBP16-interacting proteins
Table S2. Candidate RANBP16-interacting proteins identified by LC-MS/MS.
Accession	Description	Exp. q-value: Combined	Sum PEP Score	Coverage [%]	# Peptides	# PSMs	# Unique Peptides	# AAs	MW [kDa]	calc. pI
Q5SW79	Centrosomal protein of 170 kDa OS=Homo sapiens OX=9606 GN=CEP170 PE=1 SV=1	0	259.834	37	49	83	1	1584	175.2	7.11
O14715	RANBP2-like and GRIP domain-containing protein 8 OS=Homo sapiens OX=9606 GN=RGPD8 PE=1 SV=2	0	175.174	27	41	57	1	1765	198.9	6.49
A0A087X0H9	RNA-binding protein 26 OS=Homo sapiens OX=9606 GN=RBM26 PE=1 SV=1	0	167.192	27	34	68	1	1009	113.7	9.16
E7EQL5	Cytoplasmic dynein 1 intermediate chain 2 (Fragment) OS=Homo sapiens OX=9606 GN=DYNC1I2 PE=1 SV=1	0	162.438	58	21	62	2	305	34.9	5.03
E3W994	CLIP-associating protein 2 OS=Homo sapiens OX=9606 GN=CLASP2 PE=1 SV=2	0	162.054	36	37	50	1	1273	138.8	8.34
G3V5L5	Protein arginine N-methyltransferase 5 (Fragment) OS=Homo sapiens OX=9606 GN=PRMT5 PE=1 SV=8	0	150.015	71	18	112	1	169	19.6	6.89
H0Y711	Methylosome protein 50 (Fragment) OS=Homo sapiens OX=9606 GN=WDR77 PE=1 SV=1	0	115.399	49	11	74	1	291	31.1	4.89
A6NNZ2	Tubulin beta-8 chain-like protein LOC260334 OS=Homo sapiens OX=9606 PE=1 SV=1	0	103.03	26	13	188	1	444	49.5	4.86
Q13428	Treacle protein OS=Homo sapiens OX=9606 GN=TCOF1 PE=1 SV=3	0	90.942	19	19	28	1	1488	152	9.04
Q6ZNB6	NF-X1-type zinc finger protein NFXL1 OS=Homo sapiens OX=9606 GN=NFXL1 PE=1 SV=2	0	71.837	22	16	17	16	911	101.3	8.41
P12236	ADP/ATP translocase 3 OS=Homo sapiens OX=9606 GN=SLC25A6 PE=1 SV=4	0	60.678	29	14	38	1	298	32.8	9.74
Q9P0U3	Sentrin-specific protease 1 OS=Homo sapiens OX=9606 GN=SENP1 PE=1 SV=2	0	58.822	33	16	17	16	644	73.4	8.47
O75179	Ankyrin repeat domain-containing protein 17 OS=Homo sapiens OX=9606 GN=ANKRD17 PE=1 SV=3	0	58.603	9	16	21	7	2603	274.1	6.52
Q6PJI9	GATOR complex protein WDR59 OS=Homo sapiens OX=9606 GN=WDR59 PE=1 SV=2	0	58.403	21	13	15	13	974	109.7	7.91
A0A2R8YE54	Dynamin-like 120 kDa protein, mitochondrial OS=Homo sapiens OX=9606 GN=OPA1 PE=1 SV=1	0	55.707	24	11	23	1	528	60.6	8.98
Q9BXR0	Queuine tRNA-ribosyltransferase catalytic subunit 1 OS=Homo sapiens OX=9606 GN=QTRT1 PE=1 SV=3	0	53.867	40	12	18	12	403	44	7.23
U3KQG0	Threonine--tRNA ligase, mitochondrial OS=Homo sapiens OX=9606 GN=TARS2 PE=1 SV=1	0	53.35	28	16	24	1	636	71.4	7.15
A0A087WTA5	Translation initiation factor eIF-2B subunit delta OS=Homo sapiens OX=9606 GN=EIF2B4 PE=1 SV=1	0	50.678	26	11	20	1	520	57.5	9.38
Q5JPE7	Nodal modulator 2 OS=Homo sapiens OX=9606 GN=NOMO2 PE=1 SV=1	0	49.84	11	10	13	1	1267	139.4	5.76
Q53ET0	CREB-regulated transcription coactivator 2 OS=Homo sapiens OX=9606 GN=CRTC2 PE=1 SV=2	0	49.18	17	6	10	6	693	73.3	7.11
Q13049	E3 ubiquitin-protein ligase TRIM32 OS=Homo sapiens OX=9606 GN=TRIM32 PE=1 SV=2	0	48.417	26	14	19	14	653	71.9	6.98
E7EWM2	Centrosomal protein of 170 kDa OS=Homo sapiens OX=9606 GN=CEP170 PE=1 SV=1	0	47.703	39	10	19	1	293	32.7	5.47
Q96HA1	Nuclear envelope pore membrane protein POM 121 OS=Homo sapiens OX=9606 GN=POM121 PE=1 SV=2	0	45.034	12	8	9	2	1249	127.6	10.56
G5E972	Lamina-associated polypeptide 2, isoforms beta/gamma OS=Homo sapiens OX=9606 GN=TMPO PE=1 SV=1	0	45.004	33	10	15	1	414	46.3	9.03
Q5T6W2	Heterogeneous nuclear ribonucleoprotein K (Fragment) OS=Homo sapiens OX=9606 GN=HNRNPK PE=1 SV=1	0	44.855	36	11	26	1	379	41.8	5.59
Q09028	Histone-binding protein RBBP4 OS=Homo sapiens OX=9606 GN=RBBP4 PE=1 SV=3	0	40.835	31	10	19	4	425	47.6	4.89
Q12955	Ankyrin-3 OS=Homo sapiens OX=9606 GN=ANK3 PE=1 SV=3	0	40.319	3	10	11	10	4377	480.1	6.49
Q13425	Beta-2-syntrophin OS=Homo sapiens OX=9606 GN=SNTB2 PE=1 SV=1	0	39.096	20	8	9	8	540	57.9	8.82
Q9UJX4	Anaphase-promoting complex subunit 5 OS=Homo sapiens OX=9606 GN=ANAPC5 PE=1 SV=2	0	38.901	15	9	11	9	755	85	6.87
Q6ZRQ5	Protein MMS22-like OS=Homo sapiens OX=9606 GN=MMS22L PE=1 SV=3	0	38.769	10	11	15	11	1243	142.2	7.12
A6NHL2	Tubulin alpha chain-like 3 OS=Homo sapiens OX=9606 GN=TUBAL3 PE=1 SV=2	0	38.692	9	6	31	1	446	49.9	6.05
O14733	Dual specificity mitogen-activated protein kinase kinase 7 OS=Homo sapiens OX=9606 GN=MAP2K7 PE=1 SV=2	0	38.677	31	10	11	10	419	47.5	9.16
Q7Z4H7	HAUS augmin-like complex subunit 6 OS=Homo sapiens OX=9606 GN=HAUS6 PE=1 SV=2	0	37.79	14	11	15	11	955	108.6	6.47
Q9BPZ7	Target of rapamycin complex 2 subunit MAPKAP1 OS=Homo sapiens OX=9606 GN=MAPKAP1 PE=1 SV=2	0	37.291	19	9	12	9	522	59.1	7.55
O15460	Prolyl 4-hydroxylase subunit alpha-2 OS=Homo sapiens OX=9606 GN=P4HA2 PE=1 SV=1	0	36.662	17	6	8	6	535	60.9	5.71
Q9UJX3	Anaphase-promoting complex subunit 7 OS=Homo sapiens OX=9606 GN=ANAPC7 PE=1 SV=4	0	36.511	24	10	10	10	599	66.8	5.64
P17029	Zinc finger protein with KRAB and SCAN domains 1 OS=Homo sapiens OX=9606 GN=ZKSCAN1 PE=1 SV=3	0	36.091	18	8	10	7	563	63.6	7.05
Q15776	Zinc finger protein with KRAB and SCAN domains 8 OS=Homo sapiens OX=9606 GN=ZKSCAN8 PE=1 SV=2	0	35.599	21	9	10	9	578	65.8	7.39
O15287	Fanconi anemia group G protein OS=Homo sapiens OX=9606 GN=FANCG PE=1 SV=1	0	35.268	18	11	12	10	622	68.5	5.47
A0A0A0MTH9	TATA-binding protein-associated factor 172 OS=Homo sapiens OX=9606 GN=BTAF1 PE=1 SV=1	0	34.949	7	11	11	11	1849	206.8	6.52
Q10567	AP-1 complex subunit beta-1 OS=Homo sapiens OX=9606 GN=AP1B1 PE=1 SV=2	0	34.655	11	11	16	1	949	104.6	5.06
Q8NG31	Kinetochore scaffold 1 OS=Homo sapiens OX=9606 GN=KNL1 PE=1 SV=3	0	34.477	5	9	9	9	2342	265.2	5.47
Q8WVS4	WD repeat-containing protein 60 OS=Homo sapiens OX=9606 GN=WDR60 PE=1 SV=3	0	34.194	10	8	11	8	1066	122.5	7.31
Q9Y4C2	TRPM8 channel-associated factor 1 OS=Homo sapiens OX=9606 GN=TCAF1 PE=1 SV=3	0	33.14	11	12	15	12	921	102.1	6.54
P17098	Zinc finger protein 8 OS=Homo sapiens OX=9606 GN=ZNF8 PE=1 SV=2	0	33.099	15	7	7	7	575	64.9	7.39
Q75QN2	Integrator complex subunit 8 OS=Homo sapiens OX=9606 GN=INTS8 PE=1 SV=1	0	32.907	12	9	10	9	995	113	7.05
Q7Z5K2	Wings apart-like protein homolog OS=Homo sapiens OX=9606 GN=WAPL PE=1 SV=1	0	32.527	8	8	10	8	1190	132.9	5.44
Q92888	Rho guanine nucleotide exchange factor 1 OS=Homo sapiens OX=9606 GN=ARHGEF1 PE=1 SV=2	0	31.647	14	10	11	10	912	102.4	5.66
A0A0A0MTP3	M-phase phosphoprotein 9 OS=Homo sapiens OX=9606 GN=MPHOSPH9 PE=1 SV=1	0	31.387	9	7	7	7	1153	129.2	6.25
Q14680	Maternal embryonic leucine zipper kinase OS=Homo sapiens OX=9606 GN=MELK PE=1 SV=3	0	30.876	14	7	8	7	651	74.6	8.72
Q9UGJ1	Gamma-tubulin complex component 4 OS=Homo sapiens OX=9606 GN=TUBGCP4 PE=1 SV=1	0	30.811	16	7	8	7	667	76	6.65
Q8N9G1	Protein transport protein Sec16A OS=Homo sapiens OX=9606 GN=SEC16A PE=1 SV=1	0	30.786	25	5	7	1	385	40.8	7.64
Q9UEG4	Zinc finger protein 629 OS=Homo sapiens OX=9606 GN=ZNF629 PE=1 SV=2	0	30.604	12	8	9	8	869	96.6	7.93
Q15678	Tyrosine-protein phosphatase non-receptor type 14 OS=Homo sapiens OX=9606 GN=PTPN14 PE=1 SV=2	0	30.3	10	8	9	8	1187	135.2	8.31
Q14145	Kelch-like ECH-associated protein 1 OS=Homo sapiens OX=9606 GN=KEAP1 PE=1 SV=2	0	29.451	13	8	11	8	624	69.6	6.44
A0A0U1RQK7	Eukaryotic translation initiation factor 4 gamma 3 OS=Homo sapiens OX=9606 GN=EIF4G3 PE=1 SV=1	0	28.989	4	6	8	3	1774	195.2	5.62
Q9UBU9	Nuclear RNA export factor 1 OS=Homo sapiens OX=9606 GN=NXF1 PE=1 SV=1	0	28.736	17	8	10	8	619	70.1	8.51
A8MQB8	Synaptic functional regulator FMR1 OS=Homo sapiens OX=9606 GN=FMR1 PE=1 SV=1	0	28.728	14	8	11	1	582	65.8	7.62
P11908	Ribose-phosphate pyrophosphokinase 2 OS=Homo sapiens OX=9606 GN=PRPS2 PE=1 SV=2	0	28.72	22	7	13	1	318	34.7	6.61
O43251	RNA binding protein fox-1 homolog 2 OS=Homo sapiens OX=9606 GN=RBFOX2 PE=1 SV=3	0	28.715	18	6	9	6	390	41.3	7.27
F6R0L0	SUMO-interacting motif-containing protein 1 OS=Homo sapiens OX=9606 GN=SIMC1 PE=1 SV=1	0	28.325	9	7	8	7	891	98.9	6.96
Q969F9	Hermansky-Pudlak syndrome 3 protein OS=Homo sapiens OX=9606 GN=HPS3 PE=1 SV=1	0	27.778	8	7	8	7	1004	113.7	6.43
E5RFJ3	Cell cycle and apoptosis regulator protein 2 (Fragment) OS=Homo sapiens OX=9606 GN=CCAR2 PE=1 SV=1	0	27.106	49	7	14	1	162	17.5	10.39
Q8N8A2	Serine/threonine-protein phosphatase 6 regulatory ankyrin repeat subunit B OS=Homo sapiens OX=9606 GN=ANKRD44 PE=1 SV=3	0	26.773	10	7	8	5	993	107.5	6.3
Q96DF8	Splicing factor ESS-2 homolog OS=Homo sapiens OX=9606 GN=ESS2 PE=1 SV=1	0	26.32	13	6	6	6	476	52.5	7.56
Q86VV8	Rotatin OS=Homo sapiens OX=9606 GN=RTTN PE=1 SV=3	0	25.928	4	7	8	7	2226	248.5	6.7
Q9P0L2	Serine/threonine-protein kinase MARK1 OS=Homo sapiens OX=9606 GN=MARK1 PE=1 SV=2	0	25.746	8	6	8	1	795	88.9	9.36
Q96E39	RNA binding motif protein, X-linked-like-1 OS=Homo sapiens OX=9606 GN=RBMXL1 PE=1 SV=1	0	25.739	21	8	19	1	390	42.1	9.89
Q14CB8	Rho GTPase-activating protein 19 OS=Homo sapiens OX=9606 GN=ARHGAP19 PE=1 SV=1	0	25.688	17	8	12	8	494	55.7	9.36
Q96JX3	Protein SERAC1 OS=Homo sapiens OX=9606 GN=SERAC1 PE=1 SV=1	0	25.678	15	7	7	7	654	74.1	7.68
A1L390	Pleckstrin homology domain-containing family G member 3 OS=Homo sapiens OX=9606 GN=PLEKHG3 PE=1 SV=1	0	25.653	7	7	9	7	1219	134.3	6.55
Q14738	Serine/threonine-protein phosphatase 2A 56 kDa regulatory subunit delta isoform OS=Homo sapiens OX=9606 GN=PPP2R5D PE=1 SV=1	0	25.514	18	7	8	7	602	69.9	8.13
Q9UP83	Conserved oligomeric Golgi complex subunit 5 OS=Homo sapiens OX=9606 GN=COG5 PE=1 SV=3	0	25.395	10	8	9	8	839	92.7	6.6
Q9UGU0	Transcription factor 20 OS=Homo sapiens OX=9606 GN=TCF20 PE=1 SV=3	0	25.315	4	6	6	6	1960	211.6	9.04
Q6P1M9	Armadillo repeat-containing X-linked protein 5 OS=Homo sapiens OX=9606 GN=ARMCX5 PE=1 SV=1	0	25.244	14	6	8	6	558	62.3	8.73
Q9H0H5	Rac GTPase-activating protein 1 OS=Homo sapiens OX=9606 GN=RACGAP1 PE=1 SV=1	0	25.227	11	6	8	6	632	71	8.88
P51843	Nuclear receptor subfamily 0 group B member 1 OS=Homo sapiens OX=9606 GN=NR0B1 PE=1 SV=2	0	24.957	20	6	7	6	470	51.7	8.07
F5H5P2	2-oxoisovalerate dehydrogenase subunit alpha OS=Homo sapiens OX=9606 PE=3 SV=1	0	24.946	13	4	6	4	479	54.2	6.43
O95684	FGFR1 oncogene partner OS=Homo sapiens OX=9606 GN=FGFR1OP PE=1 SV=1	0	24.908	20	6	6	6	399	43	4.81
Q96PE2	Rho guanine nucleotide exchange factor 17 OS=Homo sapiens OX=9606 GN=ARHGEF17 PE=1 SV=1	0	24.695	4	6	6	6	2063	221.5	6.29
Q9UBS0	Ribosomal protein S6 kinase beta-2 OS=Homo sapiens OX=9606 GN=RPS6KB2 PE=1 SV=2	0	24.381	15	6	8	6	482	53.4	7.34
Q9H8G1	Zinc finger protein 430 OS=Homo sapiens OX=9606 GN=ZNF430 PE=1 SV=3	0	24.347	17	9	9	4	570	66.3	8.65
E9PDN5	Dystrophin OS=Homo sapiens OX=9606 GN=DMD PE=1 SV=1	0	23.917	3	7	9	7	3681	425.8	5.92
P62140	Serine/threonine-protein phosphatase PP1-beta catalytic subunit OS=Homo sapiens OX=9606 GN=PPP1CB PE=1 SV=3	0	23.861	20	6	13	1	327	37.2	6.19
Q99081	Transcription factor 12 OS=Homo sapiens OX=9606 GN=TCF12 PE=1 SV=1	0	23.828	7	3	4	3	682	72.9	7.02
P25490	Transcriptional repressor protein YY1 OS=Homo sapiens OX=9606 GN=YY1 PE=1 SV=2	0	23.486	19	5	6	5	414	44.7	6.25
Q7Z628	Neuroepithelial cell-transforming gene 1 protein OS=Homo sapiens OX=9606 GN=NET1 PE=1 SV=1	0	23.45	14	5	6	5	596	67.7	9.23
Q9NYY8	FAST kinase domain-containing protein 2, mitochondrial OS=Homo sapiens OX=9606 GN=FASTKD2 PE=1 SV=1	0	23.437	14	8	9	8	710	81.4	8.05
O75683	Surfeit locus protein 6 OS=Homo sapiens OX=9606 GN=SURF6 PE=1 SV=3	0	22.859	17	5	5	5	361	41.4	10.64
O75420	GRB10-interacting GYF protein 1 OS=Homo sapiens OX=9606 GN=GIGYF1 PE=1 SV=2	0	22.65	11	6	7	6	1035	114.5	5.39
Q8IXI2	Mitochondrial Rho GTPase 1 OS=Homo sapiens OX=9606 GN=RHOT1 PE=1 SV=2	0	22.479	12	7	7	6	618	70.7	6.27
P38398	Breast cancer type 1 susceptibility protein OS=Homo sapiens OX=9606 GN=BRCA1 PE=1 SV=2	0	22.254	4	7	7	7	1863	207.6	5.41
Q9UMZ2	Synergin gamma OS=Homo sapiens OX=9606 GN=SYNRG PE=1 SV=2	0	21.938	5	4	5	4	1314	140.6	5.03
O14787	Transportin-2 OS=Homo sapiens OX=9606 GN=TNPO2 PE=1 SV=3	0	21.865	8	6	10	2	897	101.3	5.01
Q14457	Beclin-1 OS=Homo sapiens OX=9606 GN=BECN1 PE=1 SV=2	0	21.857	24	6	6	6	450	51.9	4.89
A7MCY6	TANK-binding kinase 1-binding protein 1 OS=Homo sapiens OX=9606 GN=TBKBP1 PE=1 SV=1	0	21.517	13	5	5	5	615	67.7	5.86
A0A2R8Y5N2	Hamartin OS=Homo sapiens OX=9606 GN=TSC1 PE=1 SV=1	0	21.273	8	5	5	5	1159	129.3	6.47
Q9H0K1	Serine/threonine-protein kinase SIK2 OS=Homo sapiens OX=9606 GN=SIK2 PE=1 SV=1	0	21.195	7	6	7	6	926	103.8	6.02
Q9Y2X0	Mediator of RNA polymerase II transcription subunit 16 OS=Homo sapiens OX=9606 GN=MED16 PE=1 SV=2	0	21.057	10	6	6	6	877	96.7	7.37
P27448	MAP/microtubule affinity-regulating kinase 3 OS=Homo sapiens OX=9606 GN=MARK3 PE=1 SV=5	0	20.915	8	6	8	1	753	84.4	9.57
O43299	AP-5 complex subunit zeta-1 OS=Homo sapiens OX=9606 GN=AP5Z1 PE=1 SV=2	0	20.89	9	5	6	5	807	88.5	7.01
F5H7A5	Caseinolytic peptidase B protein homolog (Fragment) OS=Homo sapiens OX=9606 GN=CLPB PE=1 SV=8	0	20.859	43	5	7	1	152	17	6.95
O94829	Importin-13 OS=Homo sapiens OX=9606 GN=IPO13 PE=1 SV=3	0	20.849	7	5	5	5	963	108.1	5.3
Q96MG7	Non-structural maintenance of chromosomes element 3 homolog OS=Homo sapiens OX=9606 GN=NSMCE3 PE=1 SV=1	0	20.836	24	5	5	5	304	34.3	9.28
O94887	FERM, ARHGEF and pleckstrin domain-containing protein 2 OS=Homo sapiens OX=9606 GN=FARP2 PE=1 SV=3	0	20.832	8	7	9	6	1054	119.8	8.79
Q9UKE5	TRAF2 and NCK-interacting protein kinase OS=Homo sapiens OX=9606 GN=TNIK PE=1 SV=1	0	20.658	7	7	8	2	1360	154.8	7.17
A0A2R8Y4X0	Kinase suppressor of Ras 1 OS=Homo sapiens OX=9606 GN=KSR1 PE=1 SV=1	0	20.648	12	8	10	1	829	92.2	8.68
Q8NI60	Atypical kinase COQ8A, mitochondrial OS=Homo sapiens OX=9606 GN=COQ8A PE=1 SV=1	0	20.547	9	4	5	4	647	71.9	6.99
P78386	Keratin, type II cuticular Hb5 OS=Homo sapiens OX=9606 GN=KRT85 PE=1 SV=1	0	20.513	15	6	6	4	507	55.8	6.55
Q9BVC4	Target of rapamycin complex subunit LST8 OS=Homo sapiens OX=9606 GN=MLST8 PE=1 SV=1	0	20.368	19	4	5	4	326	35.9	5.86
Q9BVN2	RUN and SH3 domain-containing protein 1 OS=Homo sapiens OX=9606 GN=RUSC1 PE=1 SV=3	0	20.351	9	5	6	5	902	96.4	6.3
Q5W0V3	Protein FAM160B1 OS=Homo sapiens OX=9606 GN=FAM160B1 PE=1 SV=1	0	20.349	10	6	6	6	765	86.5	5.29
Q9UJA3	DNA helicase MCM8 OS=Homo sapiens OX=9606 GN=MCM8 PE=1 SV=2	0	20.332	8	5	5	4	840	93.6	7.75
A0A087WW65	ATP-binding cassette sub-family B member 7, mitochondrial OS=Homo sapiens OX=9606 GN=ABCB7 PE=1 SV=1	0	20.302	7	5	7	5	713	78.2	9.13
Q9UG01	Intraflagellar transport protein 172 homolog OS=Homo sapiens OX=9606 GN=IFT172 PE=1 SV=2	0	20.166	4	6	6	6	1749	197.5	6.13
S4R400	Focadhesin OS=Homo sapiens OX=9606 GN=FOCAD PE=1 SV=2	0	20.134	6	6	6	1	1237	136.3	6.89
Q06587	E3 ubiquitin-protein ligase RING1 OS=Homo sapiens OX=9606 GN=RING1 PE=1 SV=2	0	20.024	14	3	4	2	406	42.4	5.62
H0YB92	Centrosomal protein of 170 kDa (Fragment) OS=Homo sapiens OX=9606 GN=CEP170 PE=1 SV=1	0	19.911	27	3	4	1	173	19.9	6.96
Q13625	Apoptosis-stimulating of p53 protein 2 OS=Homo sapiens OX=9606 GN=TP53BP2 PE=1 SV=2	0	19.869	10	6	7	6	1128	125.5	6.07
Q9NRI5	Disrupted in schizophrenia 1 protein OS=Homo sapiens OX=9606 GN=DISC1 PE=1 SV=3	0	19.763	7	4	4	4	854	93.6	6.37
A0A075B7G6	Zinc finger protein 100 OS=Homo sapiens OX=9606 GN=ZNF100 PE=1 SV=2	0	19.75	10	6	7	2	566	65.4	9.03
Q9NVR2	Integrator complex subunit 10 OS=Homo sapiens OX=9606 GN=INTS10 PE=1 SV=2	0	19.691	7	5	7	5	710	82.2	7.44
Q9Y5M8	Signal recognition particle receptor subunit beta OS=Homo sapiens OX=9606 GN=SRPRB PE=1 SV=3	0	19.635	28	5	5	5	271	29.7	9.04
E7ENY0	Alpha-adducin OS=Homo sapiens OX=9606 GN=ADD1 PE=1 SV=1	0	19.507	13	6	6	6	663	73.4	6.55
P01892	HLA class I histocompatibility antigen, A-2 alpha chain OS=Homo sapiens OX=9606 GN=HLA-A PE=1 SV=1	0	19.392	16	4	4	1	365	40.9	6.99
Q8NF50	Dedicator of cytokinesis protein 8 OS=Homo sapiens OX=9606 GN=DOCK8 PE=1 SV=3	0	19.145	2	5	6	1	2099	238.4	6.87
Q9H7X3	Zinc finger protein 696 OS=Homo sapiens OX=9606 GN=ZNF696 PE=2 SV=2	0	19.108	15	4	4	4	374	40.5	8.92
P30154	Serine/threonine-protein phosphatase 2A 65 kDa regulatory subunit A beta isoform OS=Homo sapiens OX=9606 GN=PPP2R1B PE=1 SV=3	0	18.927	12	5	5	4	601	66.2	4.94
A4D1E9	GTP-binding protein 10 OS=Homo sapiens OX=9606 GN=GTPBP10 PE=1 SV=1	0	18.796	26	7	7	7	387	42.9	9.03
Q7L8L6	FAST kinase domain-containing protein 5, mitochondrial OS=Homo sapiens OX=9606 GN=FASTKD5 PE=1 SV=1	0	18.725	8	5	5	5	764	86.5	8.13
Q9BST9	Rhotekin OS=Homo sapiens OX=9606 GN=RTKN PE=1 SV=2	0	18.527	14	6	9	6	563	62.6	7.44
Q9Y5J1	U3 small nucleolar RNA-associated protein 18 homolog OS=Homo sapiens OX=9606 GN=UTP18 PE=1 SV=3	0	18.35	12	5	6	5	556	62	8.76
Q5VZL5	Zinc finger MYM-type protein 4 OS=Homo sapiens OX=9606 GN=ZMYM4 PE=1 SV=1	0	18.349	4	5	7	5	1548	172.7	6.84
O43427	Acidic fibroblast growth factor intracellular-binding protein OS=Homo sapiens OX=9606 GN=FIBP PE=1 SV=3	0	18.092	18	6	7	6	364	41.9	6.48
Q8N4C8	Misshapen-like kinase 1 OS=Homo sapiens OX=9606 GN=MINK1 PE=1 SV=2	0	17.66	5	6	7	1	1332	149.7	7.85
Q96HC4	PDZ and LIM domain protein 5 OS=Homo sapiens OX=9606 GN=PDLIM5 PE=1 SV=5	0	17.644	11	6	7	6	596	63.9	8.21
Q8NEZ3	WD repeat-containing protein 19 OS=Homo sapiens OX=9606 GN=WDR19 PE=1 SV=2	0	17.644	4	6	7	6	1342	151.5	6.35
Q9H900	Protein zwilch homolog OS=Homo sapiens OX=9606 GN=ZWILCH PE=1 SV=2	0	17.553	9	5	7	5	591	67.2	6.27
Q9NWZ5	Uridine-cytidine kinase-like 1 OS=Homo sapiens OX=9606 GN=UCKL1 PE=1 SV=2	0	17.544	12	5	6	5	548	61.1	7.36
Q9H869	YY1-associated protein 1 OS=Homo sapiens OX=9606 GN=YY1AP1 PE=1 SV=2	0	17.524	8	4	4	4	796	87.9	7.84
P41229	Lysine-specific demethylase 5C OS=Homo sapiens OX=9606 GN=KDM5C PE=1 SV=2	0	17.335	4	5	5	5	1560	175.6	5.58
Q9UHI8	A disintegrin and metalloproteinase with thrombospondin motifs 1 OS=Homo sapiens OX=9606 GN=ADAMTS1 PE=1 SV=4	0	17.299	6	4	4	4	967	105.3	6.83
E7EST9	Ubiquitin carboxyl-terminal hydrolase 19 OS=Homo sapiens OX=9606 GN=USP19 PE=1 SV=1	0	17.268	6	5	5	5	1321	145.5	6.38
E7ETZ8	Microtubule-associated protein 9 OS=Homo sapiens OX=9606 GN=MAP9 PE=1 SV=1	0	17.19	11	5	5	5	623	71.4	8.56
Q8TED0	U3 small nucleolar RNA-associated protein 15 homolog OS=Homo sapiens OX=9606 GN=UTP15 PE=1 SV=3	0	17.156	16	7	8	7	518	58.4	9.11
Q96AE4	Far upstream element-binding protein 1 OS=Homo sapiens OX=9606 GN=FUBP1 PE=1 SV=3	0	17.144	8	6	10	3	644	67.5	7.61
P41162	ETS translocation variant 3 OS=Homo sapiens OX=9606 GN=ETV3 PE=1 SV=2	0	17.024	11	4	4	4	512	57	8.57
Q9Y2V7	Conserved oligomeric Golgi complex subunit 6 OS=Homo sapiens OX=9606 GN=COG6 PE=1 SV=2	0	16.867	8	5	6	5	657	73.2	5.76
Q14592	Zinc finger protein 460 OS=Homo sapiens OX=9606 GN=ZNF460 PE=1 SV=2	0	16.835	9	3	4	3	562	63.6	7.01
Q5T5P2	Sickle tail protein homolog OS=Homo sapiens OX=9606 GN=KIAA1217 PE=1 SV=2	0	16.763	3	4	4	4	1943	214	7.06
A0A087X165	SRC kinase-signaling inhibitor 1 OS=Homo sapiens OX=9606 GN=SRCIN1 PE=1 SV=1	0	16.744	7	5	6	5	1217	130.4	9.26
Q15345	Leucine-rich repeat-containing protein 41 OS=Homo sapiens OX=9606 GN=LRRC41 PE=1 SV=3	0	16.534	5	3	4	3	812	88.6	8.38
Q8N2G8	GH3 domain-containing protein OS=Homo sapiens OX=9606 GN=GHDC PE=1 SV=2	0	16.409	12	6	7	6	530	57.5	7.88
Q96MB7	Putative nuclease HARBI1 OS=Homo sapiens OX=9606 GN=HARBI1 PE=1 SV=1	0	16.384	10	4	4	4	349	39.1	5.5
Q9NXV6	CDKN2A-interacting protein OS=Homo sapiens OX=9606 GN=CDKN2AIP PE=1 SV=3	0	16.371	9	4	4	4	580	61.1	9.01
K7EQY5	Tyrosine-protein kinase OS=Homo sapiens OX=9606 GN=MATK PE=1 SV=1	0	16.357	14	5	6	5	506	56.3	8.72
Q5VIR6	Vacuolar protein sorting-associated protein 53 homolog OS=Homo sapiens OX=9606 GN=VPS53 PE=1 SV=1	0	16.332	8	6	7	6	699	79.6	6.02
G5EA36	Cell division cycle 27, isoform CRA_c OS=Homo sapiens OX=9606 GN=CDC27 PE=1 SV=1	0	16.232	8	4	4	4	823	91.7	7.12
Q86UW6	NEDD4-binding protein 2 OS=Homo sapiens OX=9606 GN=N4BP2 PE=1 SV=2	0	15.963	4	5	5	5	1770	198.7	5.21
Q86UQ0	Zinc finger protein 589 OS=Homo sapiens OX=9606 GN=ZNF589 PE=1 SV=1	0	15.93	19	4	4	4	364	41.2	8.27
Q96DY7	Mdm2-binding protein OS=Homo sapiens OX=9606 GN=MTBP PE=1 SV=1	0	15.843	6	4	4	4	904	102.1	7.77
O75143	Autophagy-related protein 13 OS=Homo sapiens OX=9606 GN=ATG13 PE=1 SV=1	0	15.758	9	2	2	2	517	56.5	5.12
A8MTY0	Zinc finger protein 724 OS=Homo sapiens OX=9606 GN=ZNF724 PE=2 SV=3	0	15.643	11	4	4	1	619	71.1	9.11
Q96AD5	Patatin-like phospholipase domain-containing protein 2 OS=Homo sapiens OX=9606 GN=PNPLA2 PE=1 SV=1	0	15.639	12	4	4	4	504	55.3	7.08
Q16352	Alpha-internexin OS=Homo sapiens OX=9606 GN=INA PE=1 SV=2	0	15.533	9	5	7	3	499	55.4	5.4
O94763	Unconventional prefoldin RPB5 interactor 1 OS=Homo sapiens OX=9606 GN=URI1 PE=1 SV=3	0	15.52	11	4	4	4	535	59.8	5.05
Q6IQ49	Replication stress response regulator SDE2 OS=Homo sapiens OX=9606 GN=SDE2 PE=1 SV=1	0	15.427	8	2	4	2	451	49.7	6.05
D6RIY6	Exosome complex component RRP45 OS=Homo sapiens OX=9606 GN=EXOSC9 PE=1 SV=1	0	15.363	10	3	3	3	423	46.9	5.16
P21281	V-type proton ATPase subunit B, brain isoform OS=Homo sapiens OX=9606 GN=ATP6V1B2 PE=1 SV=3	0	15.345	9	3	3	3	511	56.5	5.81
Q7Z591	AT-hook-containing transcription factor OS=Homo sapiens OX=9606 GN=AKNA PE=1 SV=2	0	15.253	5	6	7	6	1439	155	6.32
Q6NW34	Nucleolus and neural progenitor protein OS=Homo sapiens OX=9606 GN=NEPRO PE=1 SV=3	0	15.185	8	5	5	5	567	64.5	9.74
F5H070	Lysine-specific demethylase 3A OS=Homo sapiens OX=9606 GN=KDM3A PE=1 SV=2	0	15.128	6	5	5	3	1327	148	8.12
Q99959	Plakophilin-2 OS=Homo sapiens OX=9606 GN=PKP2 PE=1 SV=2	0	15.127	6	4	4	4	881	97.4	9.33
E9PR71	UV radiation resistance-associated gene protein OS=Homo sapiens OX=9606 GN=UVRAG PE=1 SV=1	0	15.114	7	4	4	4	598	67	7.65
P42025	Beta-centractin OS=Homo sapiens OX=9606 GN=ACTR1B PE=1 SV=1	0	14.993	16	5	6	1	376	42.3	6.4
P10075	Zinc finger protein GLI4 OS=Homo sapiens OX=9606 GN=GLI4 PE=1 SV=2	0	14.931	11	3	3	3	376	41.1	8.81
Q96II8	Leucine-rich repeat and calponin homology domain-containing protein 3 OS=Homo sapiens OX=9606 GN=LRCH3 PE=1 SV=2	0	14.913	6	4	4	3	777	86	6.71
Q13190	Syntaxin-5 OS=Homo sapiens OX=9606 GN=STX5 PE=1 SV=2	0	14.883	14	3	3	3	355	39.6	9.16
Q9Y6N1	Cytochrome c oxidase assembly protein COX11, mitochondrial OS=Homo sapiens OX=9606 GN=COX11 PE=1 SV=3	0	14.65	13	2	3	2	276	31.4	9.06
D6R9M0	Kinesin-like protein KIF2A (Fragment) OS=Homo sapiens OX=9606 GN=KIF2A PE=1 SV=1	0	14.644	13	3	3	1	284	32.7	6.81
Q14525	Keratin, type I cuticular Ha3-II OS=Homo sapiens OX=9606 GN=KRT33B PE=1 SV=3	0	14.643	13	5	11	4	404	46.2	4.84
Q5T280	Putative methyltransferase C9orf114 OS=Homo sapiens OX=9606 GN=SPOUT1 PE=1 SV=3	0	14.463	12	3	4	3	376	42	7.43
M0R1C8	Zinc finger protein 324A (Fragment) OS=Homo sapiens OX=9606 GN=ZNF324 PE=1 SV=1	0	14.445	12	3	3	3	412	45.4	9.58
Q86SQ0	Pleckstrin homology-like domain family B member 2 OS=Homo sapiens OX=9606 GN=PHLDB2 PE=1 SV=2	0	14.376	6	4	4	4	1253	142.1	7.43
Q49AG3	Zinc finger BED domain-containing protein 5 OS=Homo sapiens OX=9606 GN=ZBED5 PE=2 SV=2	0	14.266	8	5	6	5	693	78.9	8.27
Q9C0A6	SET domain-containing protein 5 OS=Homo sapiens OX=9606 GN=SETD5 PE=1 SV=2	0	14.263	3	2	2	2	1442	157.4	8.46
Q15650	Activating signal cointegrator 1 OS=Homo sapiens OX=9606 GN=TRIP4 PE=1 SV=4	0	13.994	9	4	4	4	581	66.1	7.85
Q96AY2	Crossover junction endonuclease EME1 OS=Homo sapiens OX=9606 GN=EME1 PE=1 SV=2	0	13.968	7	4	7	4	570	63.2	7.05
F8VP71	LETM1 domain-containing protein 1 OS=Homo sapiens OX=9606 GN=LETMD1 PE=1 SV=1	0	13.865	22	5	6	5	243	27.7	10.1
O15228	Dihydroxyacetone phosphate acyltransferase OS=Homo sapiens OX=9606 GN=GNPAT PE=1 SV=1	0	13.86	6	3	3	3	680	77.1	6.57
Q13416	Origin recognition complex subunit 2 OS=Homo sapiens OX=9606 GN=ORC2 PE=1 SV=2	0	13.741	6	2	2	2	577	65.9	6.51
O14681	Etoposide-induced protein 2.4 homolog OS=Homo sapiens OX=9606 GN=EI24 PE=1 SV=4	0	13.706	11	4	5	4	340	38.9	9.72
Q5R3I4	Tetratricopeptide repeat protein 38 OS=Homo sapiens OX=9606 GN=TTC38 PE=1 SV=1	0	13.658	11	5	5	5	469	52.8	5.99
A0A087WT67	Zinc finger protein 195 OS=Homo sapiens OX=9606 GN=ZNF195 PE=1 SV=1	0	13.386	10	4	4	4	633	72.6	8.09
Q9UGP4	LIM domain-containing protein 1 OS=Homo sapiens OX=9606 GN=LIMD1 PE=1 SV=1	0	13.251	6	4	4	4	676	72.1	6.65
Q13546	Receptor-interacting serine/threonine-protein kinase 1 OS=Homo sapiens OX=9606 GN=RIPK1 PE=1 SV=3	0	13.226	7	4	4	4	671	75.9	6.33
O15151	Protein Mdm4 OS=Homo sapiens OX=9606 GN=MDM4 PE=1 SV=2	0	13.155	6	2	2	2	490	54.8	5
H7BY36	RNA-binding protein EWS (Fragment) OS=Homo sapiens OX=9606 GN=EWSR1 PE=1 SV=1	0	13.102	8	3	7	1	308	32.2	9.82
Q8N1G0	Zinc finger protein 687 OS=Homo sapiens OX=9606 GN=ZNF687 PE=1 SV=1	0	13.095	4	3	5	3	1237	129.4	8.19
Q32P44	Echinoderm microtubule-associated protein-like 3 OS=Homo sapiens OX=9606 GN=EML3 PE=1 SV=1	0	13.062	5	4	5	4	896	95.1	7.12
P85299	Proline-rich protein 5 OS=Homo sapiens OX=9606 GN=PRR5 PE=1 SV=1	0	13.03	14	4	4	2	388	42.7	8.18
F5H433	Sal-like protein 2 (Fragment) OS=Homo sapiens OX=9606 GN=SALL2 PE=1 SV=2	0	13.006	29	2	3	1	191	19.7	4.7
A0A024QZ33	Coiled-coil domain containing 55, isoform CRA_a OS=Homo sapiens OX=9606 GN=NSRP1 PE=1 SV=1	0	12.995	9	4	4	4	504	60.4	8.94
P98174	FYVE, RhoGEF and PH domain-containing protein 1 OS=Homo sapiens OX=9606 GN=FGD1 PE=1 SV=2	0	12.986	4	2	2	2	961	106.5	6.58
K7EP75	Ubiquitin conjugation factor E4 B (Fragment) OS=Homo sapiens OX=9606 GN=UBE4B PE=1 SV=1	0	12.933	15	3	3	3	276	32	7.74
O43379	WD repeat-containing protein 62 OS=Homo sapiens OX=9606 GN=WDR62 PE=1 SV=4	0	12.892	3	4	4	4	1518	165.8	5.91
P08236	Beta-glucuronidase OS=Homo sapiens OX=9606 GN=GUSB PE=1 SV=2	0	12.87	8	4	4	4	651	74.7	7.02
Q14766	Latent-transforming growth factor beta-binding protein 1 OS=Homo sapiens OX=9606 GN=LTBP1 PE=1 SV=4	0	12.779	3	4	4	4	1721	186.7	5.96
O00458	Interferon-related developmental regulator 1 OS=Homo sapiens OX=9606 GN=IFRD1 PE=1 SV=4	0	12.725	9	3	4	3	451	50.2	7.18
A0A0C4DFX9	Negative elongation factor A OS=Homo sapiens OX=9606 GN=NELFA PE=1 SV=1	0	12.666	10	4	7	4	539	58.5	9.26
Q5TDG9	DnaJ (Hsp40) homolog, subfamily C, member 16, isoform CRA_a OS=Homo sapiens OX=9606 GN=DNAJC16 PE=1 SV=1	0	12.583	9	5	5	5	595	69.3	7.15
Q9NRF8	CTP synthase 2 OS=Homo sapiens OX=9606 GN=CTPS2 PE=1 SV=1	0	12.58	9	4	6	2	586	65.6	6.9
Q6UXV4	MICOS complex subunit MIC27 OS=Homo sapiens OX=9606 GN=APOOL PE=1 SV=1	0	12.505	17	3	4	3	268	29.1	9.52
Q9C0F1	Centrosomal protein of 44 kDa OS=Homo sapiens OX=9606 GN=CEP44 PE=1 SV=2	0	12.502	6	1	1	1	390	44.1	5.21
O15381	Nuclear valosin-containing protein-like OS=Homo sapiens OX=9606 GN=NVL PE=1 SV=1	0	12.491	6	3	4	3	856	95	6.48
Q9BYJ9	YTH domain-containing family protein 1 OS=Homo sapiens OX=9606 GN=YTHDF1 PE=1 SV=1	0	12.438	5	3	8	1	559	60.8	8.79
O00459	Phosphatidylinositol 3-kinase regulatory subunit beta OS=Homo sapiens OX=9606 GN=PIK3R2 PE=1 SV=2	0	12.43	6	3	4	3	728	81.5	6.43
H3BS25	S phase cyclin A-associated protein in the endoplasmic reticulum (Fragment) OS=Homo sapiens OX=9606 GN=SCAPER PE=1 SV=1	0	12.427	6	3	4	3	767	87.7	6.77
Q8WVV9	Heterogeneous nuclear ribonucleoprotein L-like OS=Homo sapiens OX=9606 GN=HNRNPLL PE=1 SV=1	0	12.324	8	4	4	3	542	60	7.72
Q96RU7	Tribbles homolog 3 OS=Homo sapiens OX=9606 GN=TRIB3 PE=1 SV=2	0	12.304	12	3	4	3	358	39.6	8.09
Q93075	Putative deoxyribonuclease TATDN2 OS=Homo sapiens OX=9606 GN=TATDN2 PE=1 SV=2	0	12.067	7	5	5	5	761	85	7.39
Q69YN2	CWF19-like protein 1 OS=Homo sapiens OX=9606 GN=CWF19L1 PE=1 SV=2	0	12.031	5	2	3	2	538	60.6	7.24
Q99470	Stromal cell-derived factor 2 OS=Homo sapiens OX=9606 GN=SDF2 PE=1 SV=2	0	12.029	30	3	3	3	211	23	7.33
Q96JH8	Ras-associating and dilute domain-containing protein OS=Homo sapiens OX=9606 GN=RADIL PE=1 SV=5	0	11.982	4	3	3	3	1075	117.4	7.09
Q5VT52	Regulation of nuclear pre-mRNA domain-containing protein 2 OS=Homo sapiens OX=9606 GN=RPRD2 PE=1 SV=1	0	11.971	4	3	3	3	1461	155.9	7.42
P07384	Calpain-1 catalytic subunit OS=Homo sapiens OX=9606 GN=CAPN1 PE=1 SV=1	0	11.939	6	4	5	4	714	81.8	5.67
O43663	Protein regulator of cytokinesis 1 OS=Homo sapiens OX=9606 GN=PRC1 PE=1 SV=2	0	11.877	6	4	5	4	620	71.6	6.68
O43464	Serine protease HTRA2, mitochondrial OS=Homo sapiens OX=9606 GN=HTRA2 PE=1 SV=2	0	11.806	9	3	4	3	458	48.8	10.07
Q8WU90	Zinc finger CCCH domain-containing protein 15 OS=Homo sapiens OX=9606 GN=ZC3H15 PE=1 SV=1	0	11.744	11	3	5	3	426	48.6	5.31
Q92769	Histone deacetylase 2 OS=Homo sapiens OX=9606 GN=HDAC2 PE=1 SV=2	0	11.735	8	3	5	2	488	55.3	5.91
P22033	Methylmalonyl-CoA mutase, mitochondrial OS=Homo sapiens OX=9606 GN=MUT PE=1 SV=4	0	11.728	6	3	3	3	750	83.1	6.93
J3KMZ8	Zinc finger protein ubi-d4 OS=Homo sapiens OX=9606 GN=DPF2 PE=1 SV=1	0	11.695	16	3	3	3	405	45.8	6.98
Q5SYE7	NHS-like protein 1 OS=Homo sapiens OX=9606 GN=NHSL1 PE=1 SV=2	0	11.673	4	3	3	3	1610	170.6	6.96
Q5W0C6	Torsin-3A (Fragment) OS=Homo sapiens OX=9606 GN=TOR3A PE=1 SV=1	0	11.659	16	2	3	2	174	20	6.79
Q9NPF5	DNA methyltransferase 1-associated protein 1 OS=Homo sapiens OX=9606 GN=DMAP1 PE=1 SV=1	0	11.565	7	3	3	3	467	53	9.5
Q8WVC0	RNA polymerase-associated protein LEO1 OS=Homo sapiens OX=9606 GN=LEO1 PE=1 SV=1	0	11.536	5	2	2	2	666	75.4	4.51
Q5VWU8	Partitioning defective 3 homolog OS=Homo sapiens OX=9606 GN=PARD3 PE=1 SV=1	0	11.529	4	3	3	3	1001	109.9	6.6
E9PSF2	SCL-interrupting locus protein OS=Homo sapiens OX=9606 GN=STIL PE=1 SV=1	0	11.519	5	4	4	4	1270	141	6.46
A0A0A0MQW0	Myelin expression factor 2, isoform CRA_b OS=Homo sapiens OX=9606 GN=MYEF2 PE=1 SV=1	0	11.511	7	2	2	2	576	61.9	8.75
Q86YT6	E3 ubiquitin-protein ligase MIB1 OS=Homo sapiens OX=9606 GN=MIB1 PE=1 SV=1	0	11.495	4	3	3	3	1006	110.1	6.92
Q8IUS5	Epoxide hydrolase 4 OS=Homo sapiens OX=9606 GN=EPHX4 PE=2 SV=2	0	11.416	9	3	3	3	362	42.3	8.35
E7EQ45	AP-5 complex subunit mu-1 OS=Homo sapiens OX=9606 GN=AP5M1 PE=1 SV=1	0	11.394	8	3	3	3	504	56.4	6.32
Q01167	Forkhead box protein K2 OS=Homo sapiens OX=9606 GN=FOXK2 PE=1 SV=3	0	11.379	9	3	3	3	660	69	9.54
Q96CP6	GRAM domain-containing protein 1A OS=Homo sapiens OX=9606 GN=GRAMD1A PE=1 SV=2	0	11.319	6	4	4	4	724	80.6	6.74
Q9BTA9	WW domain-containing adapter protein with coiled-coil OS=Homo sapiens OX=9606 GN=WAC PE=1 SV=3	0	11.3	10	3	3	3	647	70.7	9.45
O00151	PDZ and LIM domain protein 1 OS=Homo sapiens OX=9606 GN=PDLIM1 PE=1 SV=4	0	11.281	21	3	5	3	329	36	7.02
A6PW57	Phosphatidylinositol 4-phosphate 5-kinase type-1 alpha OS=Homo sapiens OX=9606 GN=PIP5K1A PE=1 SV=2	0	11.277	7	3	4	3	550	61.2	8.34
P51948	CDK-activating kinase assembly factor MAT1 OS=Homo sapiens OX=9606 GN=MNAT1 PE=1 SV=1	0	11.269	9	3	5	3	309	35.8	6.09
O95900	Mitochondrial mRNA pseudouridine synthase TRUB2 OS=Homo sapiens OX=9606 GN=TRUB2 PE=1 SV=1	0	11.236	11	3	3	3	331	36.7	8.98
Q1ED39	Lysine-rich nucleolar protein 1 OS=Homo sapiens OX=9606 GN=KNOP1 PE=1 SV=1	0	11.2	8	2	2	2	458	51.6	9.86
Q96L91	E1A-binding protein p400 OS=Homo sapiens OX=9606 GN=EP400 PE=1 SV=4	0	11.172	1	3	4	3	3159	343.3	9.19
Q96P11	Probable 28S rRNA (cytosine-C(5))-methyltransferase OS=Homo sapiens OX=9606 GN=NSUN5 PE=1 SV=2	0	11.117	9	3	4	3	429	46.7	8.62
Q6UUV7	CREB-regulated transcription coactivator 3 OS=Homo sapiens OX=9606 GN=CRTC3 PE=1 SV=2	0	11.115	14	5	5	5	619	66.9	6.84
P51532	Transcription activator BRG1 OS=Homo sapiens OX=9606 GN=SMARCA4 PE=1 SV=2	0	11.027	2	3	3	2	1647	184.5	7.88
P43304	Glycerol-3-phosphate dehydrogenase, mitochondrial OS=Homo sapiens OX=9606 GN=GPD2 PE=1 SV=3	0	11.021	4	2	2	2	727	80.8	7.69
P07196	Neurofilament light polypeptide OS=Homo sapiens OX=9606 GN=NEFL PE=1 SV=3	0	11.007	9	5	6	4	543	61.5	4.65
J3KNZ9	Probable fibrosin-1 OS=Homo sapiens OX=9606 GN=FBRS PE=1 SV=1	0	10.936	5	3	3	3	980	103.7	9.51
Q9ULD2	Microtubule-associated tumor suppressor 1 OS=Homo sapiens OX=9606 GN=MTUS1 PE=1 SV=2	0	10.915	5	4	4	4	1270	141.3	7.5
C9JXA5	Guanine nucleotide-binding protein G(I)/G(S)/G(T) subunit beta-2 (Fragment) OS=Homo sapiens OX=9606 GN=GNB2 PE=1 SV=1	0	10.898	13	3	8	1	251	27.5	6.76
P49748	Very long-chain specific acyl-CoA dehydrogenase, mitochondrial OS=Homo sapiens OX=9606 GN=ACADVL PE=1 SV=1	0	10.881	5	3	3	3	655	70.3	8.75
H3BS02	[3-methyl-2-oxobutanoate dehydrogenase [lipoamide]] kinase, mitochondrial OS=Homo sapiens OX=9606 GN=BCKDK PE=1 SV=1	0	10.868	18	2	2	2	217	24.4	9.39
Q5VT97	Rho GTPase-activating protein SYDE2 OS=Homo sapiens OX=9606 GN=SYDE2 PE=1 SV=2	0	10.866	4	3	3	3	1194	133.1	8.57
Q9UKL0	REST corepressor 1 OS=Homo sapiens OX=9606 GN=RCOR1 PE=1 SV=2	0	10.828	8	3	5	1	485	53.3	7.03
Q9H9G7	Protein argonaute-3 OS=Homo sapiens OX=9606 GN=AGO3 PE=1 SV=2	0	10.78	4	2	2	1	860	97.3	9.11
A0A0U1RRK1	Calcium uptake protein 1, mitochondrial OS=Homo sapiens OX=9606 GN=MICU1 PE=1 SV=1	0	10.668	6	3	4	3	480	54.9	8.27
Q9NYI0	PH and SEC7 domain-containing protein 3 OS=Homo sapiens OX=9606 GN=PSD3 PE=1 SV=2	0	10.652	4	2	2	2	1048	116	5.99
Q8N1G4	Leucine-rich repeat-containing protein 47 OS=Homo sapiens OX=9606 GN=LRRC47 PE=1 SV=1	0	10.622	6	2	6	2	583	63.4	8.28
Q01968	Inositol polyphosphate 5-phosphatase OCRL-1 OS=Homo sapiens OX=9606 GN=OCRL PE=1 SV=3	0	10.62	4	3	4	3	901	104.1	6.55
Q9BT92	Trichoplein keratin filament-binding protein OS=Homo sapiens OX=9606 GN=TCHP PE=1 SV=1	0	10.601	7	3	3	3	498	61	6.54
Q8NDT2	Putative RNA-binding protein 15B OS=Homo sapiens OX=9606 GN=RBM15B PE=1 SV=3	0	10.534	8	5	6	4	890	97.1	9.85
C9JYQ9	60S ribosomal protein L22-like 1 OS=Homo sapiens OX=9606 GN=RPL22L1 PE=1 SV=1	0	10.439	20	2	2	2	121	14.5	9.38
Q7Z4H8	KDEL motif-containing protein 2 OS=Homo sapiens OX=9606 GN=KDELC2 PE=1 SV=2	0	10.361	7	3	5	3	507	58.5	8.24
A0A0G2JQH2	40S ribosomal protein S18 OS=Homo sapiens OX=9606 GN=RPS18 PE=1 SV=1	0	10.234	94	3	5	1	33	3.8	11
O15049	NEDD4-binding protein 3 OS=Homo sapiens OX=9606 GN=N4BP3 PE=1 SV=3	0	10.219	9	4	4	4	544	60.4	8.1
Q3BDU3	PMS1 protein homolog 1 OS=Homo sapiens OX=9606 GN=PMS1 PE=1 SV=1	0	10.209	5	3	4	3	659	74	6.51
Q9HCH0	Nck-associated protein 5-like OS=Homo sapiens OX=9606 GN=NCKAP5L PE=1 SV=2	0	10.2	4	3	3	3	1330	138.9	8.13
Q12768	WASH complex subunit 5 OS=Homo sapiens OX=9606 GN=WASHC5 PE=1 SV=1	0	10.175	3	3	4	3	1159	134.2	6.98
J3QRG1	2-oxoglutarate and iron-dependent oxygenase domain-containing protein 3 (Fragment) OS=Homo sapiens OX=9606 GN=OGFOD3 PE=1 SV=1	0	10.171	18	3	3	3	241	27.2	7.03
Q9UDT6	CAP-Gly domain-containing linker protein 2 OS=Homo sapiens OX=9606 GN=CLIP2 PE=1 SV=1	0	10.158	4	4	4	3	1046	115.8	6.73
Q9C0D5	Protein TANC1 OS=Homo sapiens OX=9606 GN=TANC1 PE=1 SV=3	0	10.146	3	5	5	5	1861	202.1	8.32
Q7Z6J9	tRNA-splicing endonuclease subunit Sen54 OS=Homo sapiens OX=9606 GN=TSEN54 PE=1 SV=3	0	10.035	8	3	4	3	526	58.8	7.91
Q96EI5	Transcription elongation factor A protein-like 4 OS=Homo sapiens OX=9606 GN=TCEAL4 PE=1 SV=2	0	10.005	14	2	2	2	215	24.6	5.2
Q96P16	Regulation of nuclear pre-mRNA domain-containing protein 1A OS=Homo sapiens OX=9606 GN=RPRD1A PE=1 SV=1	0	9.988	11	3	4	3	312	35.7	7.55
Q9UII5	Zinc finger protein 107 OS=Homo sapiens OX=9606 GN=ZNF107 PE=1 SV=1	0	9.97	9	3	3	2	783	90.6	9.31
Q9NS73	MAP3K12-binding inhibitory protein 1 OS=Homo sapiens OX=9606 GN=MBIP PE=1 SV=2	0	9.951	8	2	3	2	344	39.3	7.24
P28749	Retinoblastoma-like protein 1 OS=Homo sapiens OX=9606 GN=RBL1 PE=1 SV=3	0	9.928	6	5	5	5	1068	120.8	7.5
Q96HB5	Coiled-coil domain-containing protein 120 OS=Homo sapiens OX=9606 GN=CCDC120 PE=1 SV=1	0	9.922	6	3	3	3	630	67.5	9.38
P56182	Ribosomal RNA processing protein 1 homolog A OS=Homo sapiens OX=9606 GN=RRP1 PE=1 SV=1	0	9.857	7	3	3	3	461	52.8	9.33
Q9UPZ3	Hermansky-Pudlak syndrome 5 protein OS=Homo sapiens OX=9606 GN=HPS5 PE=1 SV=2	0	9.78	3	3	3	3	1129	127.4	5.54
O43542	DNA repair protein XRCC3 OS=Homo sapiens OX=9606 GN=XRCC3 PE=1 SV=1	0	9.75	8	2	3	2	346	37.8	8.48
A0A0A0MRG2	Amyloid-beta A4 protein OS=Homo sapiens OX=9606 GN=APP PE=1 SV=1	0	9.684	7	3	3	3	660	75.1	4.84
B5MD46	TBC1 domain family member 10A OS=Homo sapiens OX=9606 GN=TBC1D10A PE=1 SV=1	0	9.678	9	3	6	3	420	47.9	9.11
M0QY97	Zinc finger CCCH domain-containing protein 4 (Fragment) OS=Homo sapiens OX=9606 GN=ZC3H4 PE=1 SV=1	0	9.672	4	2	4	2	910	95.5	7.33
Q9P270	SLAIN motif-containing protein 2 OS=Homo sapiens OX=9606 GN=SLAIN2 PE=1 SV=2	0	9.641	6	2	3	2	581	62.5	9.45
Q14689	Disco-interacting protein 2 homolog A OS=Homo sapiens OX=9606 GN=DIP2A PE=1 SV=2	0	9.64	2	2	2	2	1571	170.3	8.03
A0A1W2PQF8	Malic enzyme OS=Homo sapiens OX=9606 GN=ME2 PE=1 SV=1	0	9.626	5	2	2	2	480	53.6	8.48
Q9NRZ5	1-acyl-sn-glycerol-3-phosphate acyltransferase delta OS=Homo sapiens OX=9606 GN=AGPAT4 PE=1 SV=1	0	9.564	7	3	3	3	378	44	8.72
P19367	Hexokinase-1 OS=Homo sapiens OX=9606 GN=HK1 PE=1 SV=3	0	9.518	3	3	3	2	917	102.4	6.8
Q8IWZ6	Bardet-Biedl syndrome 7 protein OS=Homo sapiens OX=9606 GN=BBS7 PE=1 SV=2	0	9.515	5	3	3	3	715	80.3	6.05
Q8N0X7	Spartin OS=Homo sapiens OX=9606 GN=SPART PE=1 SV=1	0	9.507	6	3	3	3	666	72.8	5.91
O43414	ERI1 exoribonuclease 3 OS=Homo sapiens OX=9606 GN=ERI3 PE=1 SV=2	0	9.49	14	3	4	3	337	37.2	8.07
Q8ND04	Protein SMG8 OS=Homo sapiens OX=9606 GN=SMG8 PE=1 SV=1	0	9.489	3	3	3	3	991	109.6	7.68
O60684	Importin subunit alpha-7 OS=Homo sapiens OX=9606 GN=KPNA6 PE=1 SV=1	0	9.474	9	4	5	1	536	60	4.98
Q8IXQ3	Uncharacterized protein C9orf40 OS=Homo sapiens OX=9606 GN=C9orf40 PE=1 SV=1	0	9.458	14	2	2	2	194	21.1	5.01
Q14181	DNA polymerase alpha subunit B OS=Homo sapiens OX=9606 GN=POLA2 PE=1 SV=2	0	9.404	9	3	4	3	598	65.9	5.24
H0Y7L6	Transcription factor Sp3 (Fragment) OS=Homo sapiens OX=9606 GN=SP3 PE=1 SV=1	0	9.343	2	2	2	2	738	77.9	5.55
P54707	Potassium-transporting ATPase alpha chain 2 OS=Homo sapiens OX=9606 GN=ATP12A PE=1 SV=3	0	9.343	3	3	4	1	1039	115.4	6.55
Q5JUX0	Spindlin-3 OS=Homo sapiens OX=9606 GN=SPIN3 PE=1 SV=1	0	9.324	17	3	3	3	258	29.2	6.8
Q08ER8	Zinc finger protein 543 OS=Homo sapiens OX=9606 GN=ZNF543 PE=1 SV=3	0	9.316	6	2	2	1	600	68.4	7.9
Q75N03	E3 ubiquitin-protein ligase Hakai OS=Homo sapiens OX=9606 GN=CBLL1 PE=1 SV=1	0	9.289	4	1	1	1	491	54.5	8.29
Q16533	snRNA-activating protein complex subunit 1 OS=Homo sapiens OX=9606 GN=SNAPC1 PE=1 SV=1	0	9.28	8	2	2	2	368	43	9.51
Q96EP5	DAZ-associated protein 1 OS=Homo sapiens OX=9606 GN=DAZAP1 PE=1 SV=1	0	9.253	8	2	4	2	407	43.4	8.56
H0YD93	RUN and FYVE domain-containing protein 2 (Fragment) OS=Homo sapiens OX=9606 GN=RUFY2 PE=1 SV=1	0	9.227	4	3	3	2	620	71.4	5.99
Q96ED9	Protein Hook homolog 2 OS=Homo sapiens OX=9606 GN=HOOK2 PE=1 SV=3	0	9.215	5	4	4	4	719	83.2	5.47
Q9H0S4	Probable ATP-dependent RNA helicase DDX47 OS=Homo sapiens OX=9606 GN=DDX47 PE=1 SV=1	0	9.201	11	4	4	4	455	50.6	9.1
Q6RFH5	WD repeat-containing protein 74 OS=Homo sapiens OX=9606 GN=WDR74 PE=1 SV=1	0	9.188	9	3	3	3	385	42.4	8.32
Q86SE9	Polycomb group RING finger protein 5 OS=Homo sapiens OX=9606 GN=PCGF5 PE=1 SV=1	0	9.16	11	2	2	2	256	29.7	6.52
Q8NDV7	Trinucleotide repeat-containing gene 6A protein OS=Homo sapiens OX=9606 GN=TNRC6A PE=1 SV=2	0	9.152	2	3	3	3	1962	210.2	7.01
O94813	Slit homolog 2 protein OS=Homo sapiens OX=9606 GN=SLIT2 PE=1 SV=1	0	9.139	2	2	2	2	1529	169.8	7.06
Q12894	Interferon-related developmental regulator 2 OS=Homo sapiens OX=9606 GN=IFRD2 PE=1 SV=3	0	9.119	5	2	2	2	506	54.8	7.94
Q9NYB0	Telomeric repeat-binding factor 2-interacting protein 1 OS=Homo sapiens OX=9606 GN=TERF2IP PE=1 SV=1	0	9.084	9	2	2	2	399	44.2	4.73
Q14318	Peptidyl-prolyl cis-trans isomerase FKBP8 OS=Homo sapiens OX=9606 GN=FKBP8 PE=1 SV=2	0	9.081	7	2	2	2	412	44.5	4.84
Q96MX6	WD repeat-containing protein 92 OS=Homo sapiens OX=9606 GN=WDR92 PE=1 SV=1	0	9.048	15	3	3	3	357	39.7	8.09
Q96A33	Coiled-coil domain-containing protein 47 OS=Homo sapiens OX=9606 GN=CCDC47 PE=1 SV=1	0	9.014	7	2	2	2	483	55.8	4.87
Q6PIY7	Poly(A) RNA polymerase GLD2 OS=Homo sapiens OX=9606 GN=TENT2 PE=1 SV=1	0	8.997	9	3	4	3	484	56	9.38
Q8NF37	Lysophosphatidylcholine acyltransferase 1 OS=Homo sapiens OX=9606 GN=LPCAT1 PE=1 SV=2	0	8.994	7	3	3	3	534	59.1	6.02
G3V325	ATP5MF-PTCD1 readthrough OS=Homo sapiens OX=9606 GN=ATP5MF-PTCD1 PE=4 SV=1	0	8.953	4	4	4	4	749	84.1	8.72
J3KSL8	Trafficking protein particle complex subunit 8 OS=Homo sapiens OX=9606 GN=TRAPPC8 PE=1 SV=1	0	8.925	3	2	2	2	926	104.2	6.55
P24468	COUP transcription factor 2 OS=Homo sapiens OX=9606 GN=NR2F2 PE=1 SV=1	0	8.921	10	4	4	4	414	45.5	8.28
Q8WVM0	Dimethyladenosine transferase 1, mitochondrial OS=Homo sapiens OX=9606 GN=TFB1M PE=1 SV=1	0	8.908	9	3	3	3	346	39.5	9.26
K7ELP6	Nuclear cap-binding protein subunit 3 (Fragment) OS=Homo sapiens OX=9606 GN=NCBP3 PE=1 SV=1	0	8.908	25	2	2	2	80	9.1	8.68
Q86Y13	E3 ubiquitin-protein ligase DZIP3 OS=Homo sapiens OX=9606 GN=DZIP3 PE=1 SV=2	0	8.907	2	2	3	2	1208	138.5	6.87
H0YME5	eIF-2-alpha kinase GCN2 (Fragment) OS=Homo sapiens OX=9606 GN=EIF2AK4 PE=1 SV=1	0	8.907	3	4	5	4	1427	161.1	6.54
Q8IY63	Angiomotin-like protein 1 OS=Homo sapiens OX=9606 GN=AMOTL1 PE=1 SV=1	0	8.906	5	4	4	1	956	106.5	7.11
O60292	Signal-induced proliferation-associated 1-like protein 3 OS=Homo sapiens OX=9606 GN=SIPA1L3 PE=1 SV=3	0	8.878	2	2	2	2	1781	194.5	8.32
Q9BW19	Kinesin-like protein KIFC1 OS=Homo sapiens OX=9606 GN=KIFC1 PE=1 SV=2	0	8.834	5	3	4	3	673	73.7	8.98
P38935	DNA-binding protein SMUBP-2 OS=Homo sapiens OX=9606 GN=IGHMBP2 PE=1 SV=3	0	8.804	2	2	2	2	993	109.1	8.97
H0YCM7	Engulfment and cell motility protein 2 (Fragment) OS=Homo sapiens OX=9606 GN=ELMO2 PE=1 SV=1	0	8.799	10	3	3	2	441	51.4	8.65
Q86UU1	Pleckstrin homology-like domain family B member 1 OS=Homo sapiens OX=9606 GN=PHLDB1 PE=1 SV=1	0	8.788	3	2	2	2	1377	151.1	8.63
B4DRR6	cDNA FLJ52734, highly similar to Zinc finger protein 566 OS=Homo sapiens OX=9606 GN=ZNF566 PE=1 SV=1	0	8.751	23	3	3	2	314	36.8	8.79
Q99536	Synaptic vesicle membrane protein VAT-1 homolog OS=Homo sapiens OX=9606 GN=VAT1 PE=1 SV=2	0	8.734	12	2	2	2	393	41.9	6.29
E9PHY8	Maestro heat-like repeat-containing protein family member 1 OS=Homo sapiens OX=9606 GN=MROH1 PE=1 SV=1	0	8.704	2	3	4	3	1632	180.2	6.86
A0A0C4DGQ8	Dehydrogenase/reductase SDR family member 7B OS=Homo sapiens OX=9606 GN=DHRS7B PE=1 SV=1	0	8.579	9	2	2	2	310	33.5	9.29
Q9NV66	S-adenosyl-L-methionine-dependent tRNA 4-demethylwyosine synthase OS=Homo sapiens OX=9606 GN=TYW1 PE=2 SV=2	0	8.533	4	3	3	3	732	83.6	6.87
Q92698	DNA repair and recombination protein RAD54-like OS=Homo sapiens OX=9606 GN=RAD54L PE=1 SV=2	0	8.523	5	3	3	3	747	84.3	8.56
F8VWW7	SPRY domain-containing protein 3 OS=Homo sapiens OX=9606 GN=SPRYD3 PE=1 SV=1	0	8.486	6	3	3	3	479	53.8	6.07
D6RGX2	Ufm1-specific protease 2 OS=Homo sapiens OX=9606 GN=UFSP2 PE=1 SV=1	0	8.449	5	1	1	1	387	44.1	8.43
Q9BSJ5	Uncharacterized protein C17orf80 OS=Homo sapiens OX=9606 GN=C17orf80 PE=2 SV=2	0	8.405	6	3	3	3	609	67.3	9.16
F8VSC4	Methionine aminopeptidase 2 (Fragment) OS=Homo sapiens OX=9606 GN=METAP2 PE=1 SV=1	0	8.394	16	1	1	1	161	17.1	6.11
P58317	Zinc finger protein 121 OS=Homo sapiens OX=9606 GN=ZNF121 PE=3 SV=2	0	8.373	6	2	2	1	390	44.7	8.05
Q8N442	Translation factor GUF1, mitochondrial OS=Homo sapiens OX=9606 GN=GUF1 PE=1 SV=1	0	8.359	5	2	2	2	669	74.3	8.59
Q92733	Proline-rich protein PRCC OS=Homo sapiens OX=9606 GN=PRCC PE=1 SV=1	0	8.352	10	3	4	3	491	52.4	5.1
O95758	Polypyrimidine tract-binding protein 3 OS=Homo sapiens OX=9606 GN=PTBP3 PE=1 SV=2	0	8.348	12	3	3	2	552	59.7	9.04
Q8TEV9	Guanine nucleotide exchange protein SMCR8 OS=Homo sapiens OX=9606 GN=SMCR8 PE=1 SV=2	0	8.295	4	3	3	3	937	105	5.58
Q13356	RING-type E3 ubiquitin-protein ligase PPIL2 OS=Homo sapiens OX=9606 GN=PPIL2 PE=1 SV=1	0	8.288	8	3	3	3	520	58.8	8.78
Q15572	TATA box-binding protein-associated factor RNA polymerase I subunit C OS=Homo sapiens OX=9606 GN=TAF1C PE=1 SV=2	0	8.216	4	2	2	2	869	95.2	8.59
O75925	E3 SUMO-protein ligase PIAS1 OS=Homo sapiens OX=9606 GN=PIAS1 PE=1 SV=2	0	8.2	7	3	3	3	651	71.8	7.3
A0A2R8Y855	SWI/SNF-related matrix-associated actin-dependent regulator of chromatin subfamily E member 1 OS=Homo sapiens OX=9606 GN=SMARCE1 PE=1 SV=1	0	8.168	7	2	2	2	367	41.8	5.83
Q96GA3	Protein LTV1 homolog OS=Homo sapiens OX=9606 GN=LTV1 PE=1 SV=1	0	8.149	8	3	5	3	475	54.8	4.91
F8W895	G patch domain-containing protein 4 (Fragment) OS=Homo sapiens OX=9606 GN=GPATCH4 PE=1 SV=1	0	8.131	13	2	2	2	264	29.4	9.51
O75460	Serine/threonine-protein kinase/endoribonuclease IRE1 OS=Homo sapiens OX=9606 GN=ERN1 PE=1 SV=2	0	8.131	4	2	2	2	977	109.7	6.42
Q96HY7	Probable 2-oxoglutarate dehydrogenase E1 component DHKTD1, mitochondrial OS=Homo sapiens OX=9606 GN=DHTKD1 PE=1 SV=2	0	8.103	6	3	3	3	919	103	6.93
O94953	Lysine-specific demethylase 4B OS=Homo sapiens OX=9606 GN=KDM4B PE=1 SV=4	0	8.028	2	2	2	2	1096	121.8	7.09
Q12834	Cell division cycle protein 20 homolog OS=Homo sapiens OX=9606 GN=CDC20 PE=1 SV=2	0	8.025	5	2	2	2	499	54.7	9.23
Q6ZW49	PAX-interacting protein 1 OS=Homo sapiens OX=9606 GN=PAXIP1 PE=1 SV=2	0	8.019	2	2	3	2	1069	121.3	6.7
Q9Y620	DNA repair and recombination protein RAD54B OS=Homo sapiens OX=9606 GN=RAD54B PE=1 SV=1	0	8.018	4	3	3	3	910	102.9	8.12
O60826	Coiled-coil domain-containing protein 22 OS=Homo sapiens OX=9606 GN=CCDC22 PE=1 SV=1	0	8.005	4	1	1	1	627	70.7	6.74
Q9HBM6	Transcription initiation factor TFIID subunit 9B OS=Homo sapiens OX=9606 GN=TAF9B PE=1 SV=1	0	7.989	18	2	2	2	251	27.6	9.55
H0Y966	Centrosomal protein of 192 kDa (Fragment) OS=Homo sapiens OX=9606 GN=CEP192 PE=1 SV=1	0	7.952	2	2	2	2	1931	211.9	5.76
Q86SX3	Tubulin epsilon and delta complex protein 1 OS=Homo sapiens OX=9606 GN=TEDC1 PE=1 SV=2	0	7.934	6	3	4	3	495	54.2	8.05
Q96RT1	Erbin OS=Homo sapiens OX=9606 GN=ERBIN PE=1 SV=2	0	7.932	4	3	3	3	1412	158.2	5.5
Q6VN20	Ran-binding protein 10 OS=Homo sapiens OX=9606 GN=RANBP10 PE=1 SV=1	0	7.923	5	3	3	3	620	67.2	6.77
D4PHA4	GC-rich promoter binding protein 1, isoform CRA_c OS=Homo sapiens OX=9606 GN=GPBP1 PE=1 SV=1	0	7.89	9	2	2	2	493	55.5	7.47
Q8WXD5	Gem-associated protein 6 OS=Homo sapiens OX=9606 GN=GEMIN6 PE=1 SV=1	0	7.882	21	3	3	3	167	18.8	5.12
Q9BU61	NADH dehydrogenase [ubiquinone] 1 alpha subcomplex assembly factor 3 OS=Homo sapiens OX=9606 GN=NDUFAF3 PE=1 SV=1	0	7.853	14	3	3	3	184	20.3	8.22
H0YL77	Uncharacterized protein (Fragment) OS=Homo sapiens OX=9606 PE=4 SV=2	0	7.829	12	2	2	2	283	31	10.01
Q17R31	Putative deoxyribonuclease TATDN3 OS=Homo sapiens OX=9606 GN=TATDN3 PE=1 SV=1	0	7.827	6	1	1	1	274	30.3	7.15
Q8IWI9	MAX gene-associated protein OS=Homo sapiens OX=9606 GN=MGA PE=1 SV=3	0	7.814	1	3	3	3	3026	331.6	6.79
Q9BXS6	Nucleolar and spindle-associated protein 1 OS=Homo sapiens OX=9606 GN=NUSAP1 PE=1 SV=1	0	7.762	8	3	3	3	441	49.4	9.91
Q9P2K3	REST corepressor 3 OS=Homo sapiens OX=9606 GN=RCOR3 PE=1 SV=2	0	7.747	6	3	4	1	495	55.5	8.27
Q9NP92	39S ribosomal protein S30, mitochondrial OS=Homo sapiens OX=9606 GN=MRPS30 PE=1 SV=2	0	7.745	8	2	3	2	439	50.3	7.97
Q5T0W9	Protein FAM83B OS=Homo sapiens OX=9606 GN=FAM83B PE=1 SV=1	0	7.737	4	3	3	3	1011	114.7	8.97
Q96JM3	Chromosome alignment-maintaining phosphoprotein 1 OS=Homo sapiens OX=9606 GN=CHAMP1 PE=1 SV=2	0	7.715	5	3	3	3	812	89	8.44
Q96GE4	Centrosomal protein of 95 kDa OS=Homo sapiens OX=9606 GN=CEP95 PE=1 SV=1	0	7.645	3	2	3	2	821	95.2	8.59
Q9Y276	Mitochondrial chaperone BCS1 OS=Homo sapiens OX=9606 GN=BCS1L PE=1 SV=1	0	7.545	7	2	2	2	419	47.5	8.5
Q9Y3A4	Ribosomal RNA-processing protein 7 homolog A OS=Homo sapiens OX=9606 GN=RRP7A PE=1 SV=2	0	7.541	10	2	2	2	280	32.3	9.58
Q8NHP6	Motile sperm domain-containing protein 2 OS=Homo sapiens OX=9606 GN=MOSPD2 PE=1 SV=1	0	7.504	5	3	5	3	518	59.7	5.96
Q96RS0	Trimethylguanosine synthase OS=Homo sapiens OX=9606 GN=TGS1 PE=1 SV=3	0	7.503	5	2	3	2	853	96.6	4.94
Q9BYI3	Hyccin OS=Homo sapiens OX=9606 GN=FAM126A PE=1 SV=2	0	7.469	4	2	2	2	521	57.6	8.16
Q86V59	Paraneoplastic antigen-like protein 8A OS=Homo sapiens OX=9606 GN=PNMA8A PE=1 SV=2	0	7.448	8	2	2	2	439	48.1	8.97
Q9NYR9	NF-kappa-B inhibitor-interacting Ras-like protein 2 OS=Homo sapiens OX=9606 GN=NKIRAS2 PE=1 SV=1	0	7.442	11	2	4	2	191	21.5	8.05
Q9UJA5	tRNA (adenine(58)-N(1))-methyltransferase non-catalytic subunit TRM6 OS=Homo sapiens OX=9606 GN=TRMT6 PE=1 SV=1	0	7.43	3	1	1	1	497	55.8	7.55
Q9Y2I8	WD repeat-containing protein 37 OS=Homo sapiens OX=9606 GN=WDR37 PE=1 SV=2	0	7.418	3	1	1	1	494	54.6	7.23
Q2VPB7	AP-5 complex subunit beta-1 OS=Homo sapiens OX=9606 GN=AP5B1 PE=1 SV=4	0	7.398	6	3	3	3	878	93.9	5.92
Q9UPV0	Centrosomal protein of 164 kDa OS=Homo sapiens OX=9606 GN=CEP164 PE=1 SV=3	0	7.395	2	2	3	2	1460	164.2	5.36
Q12872	Splicing factor, suppressor of white-apricot homolog OS=Homo sapiens OX=9606 GN=SFSWAP PE=1 SV=3	0	7.389	3	3	4	3	951	104.8	8.05
O94762	ATP-dependent DNA helicase Q5 OS=Homo sapiens OX=9606 GN=RECQL5 PE=1 SV=2	0	7.375	4	2	2	2	991	108.8	8.56
Q5VZ89	DENN domain-containing protein 4C OS=Homo sapiens OX=9606 GN=DENND4C PE=1 SV=3	0	7.353	1	2	2	2	1909	212.6	6.83
A0A087X060	E2F-associated phosphoprotein OS=Homo sapiens OX=9606 GN=EAPP PE=1 SV=1	0	7.348	15	2	2	2	231	26.3	5.07
K7ESE9	Breast carcinoma-amplified sequence 3 OS=Homo sapiens OX=9606 GN=BCAS3 PE=1 SV=1	0	7.3	3	2	4	2	699	75.7	6.65
Q9BYT3	Serine/threonine-protein kinase 33 OS=Homo sapiens OX=9606 GN=STK33 PE=1 SV=1	0	7.29	9	4	4	4	514	57.8	7.03
Q9NW08	DNA-directed RNA polymerase III subunit RPC2 OS=Homo sapiens OX=9606 GN=POLR3B PE=1 SV=2	0	7.29	2	2	2	2	1133	127.7	8.5
O95140	Mitofusin-2 OS=Homo sapiens OX=9606 GN=MFN2 PE=1 SV=3	0	7.287	4	3	3	2	757	86.3	6.98
O95400	CD2 antigen cytoplasmic tail-binding protein 2 OS=Homo sapiens OX=9606 GN=CD2BP2 PE=1 SV=1	0	7.27	6	2	3	2	341	37.6	4.61
H3BND2	Proline-rich protein 14 (Fragment) OS=Homo sapiens OX=9606 GN=PRR14 PE=1 SV=8	0	7.221	17	3	3	3	242	26.5	9.82
Q9Y4B5	Microtubule cross-linking factor 1 OS=Homo sapiens OX=9606 GN=MTCL1 PE=1 SV=5	0	7.221	2	2	2	2	1905	209.4	6.43
B9A067	MICOS complex subunit MIC60 OS=Homo sapiens OX=9606 GN=IMMT PE=1 SV=2	0	7.169	4	2	2	2	711	78.9	7.06
Q9NYH9	U3 small nucleolar RNA-associated protein 6 homolog OS=Homo sapiens OX=9606 GN=UTP6 PE=2 SV=2	0	7.152	5	3	3	3	597	70.1	7.28
H7C1X9	CCR4-NOT transcription complex subunit 10 (Fragment) OS=Homo sapiens OX=9606 GN=CNOT10 PE=1 SV=1	0	7.146	5	1	3	1	210	23.8	6.79
Q9ULM3	YEATS domain-containing protein 2 OS=Homo sapiens OX=9606 GN=YEATS2 PE=1 SV=2	0	7.134	3	4	5	4	1422	150.7	8.98
F8VNY5	Thyroid transcription factor 1-associated protein 26 (Fragment) OS=Homo sapiens OX=9606 GN=CCDC59 PE=1 SV=1	0	7.096	15	2	2	2	181	21.3	9.48
E7EW84	Exocyst complex component OS=Homo sapiens OX=9606 GN=EXOC6 PE=1 SV=1	0	7.077	3	2	3	2	701	81.8	6.32
Q8WYA0	Intraflagellar transport protein 81 homolog OS=Homo sapiens OX=9606 GN=IFT81 PE=1 SV=1	0	7.076	4	2	2	2	676	79.7	8.82
F8WBH4	Interferon-induced, double-stranded RNA-activated protein kinase (Fragment) OS=Homo sapiens OX=9606 GN=EIF2AK2 PE=1 SV=1	0	7.072	21	2	3	2	102	11.3	8.4
Q96BT3	Centromere protein T OS=Homo sapiens OX=9606 GN=CENPT PE=1 SV=2	0	7.051	4	2	2	2	561	60.4	6.58
Q9NRA0	Sphingosine kinase 2 OS=Homo sapiens OX=9606 GN=SPHK2 PE=1 SV=2	0	7.035	6	2	2	2	654	69.2	6.95
A0A0G2JRS3	AP-2 complex subunit alpha-2 (Fragment) OS=Homo sapiens OX=9606 GN=AP2A2 PE=1 SV=1	0	6.96	19	3	4	1	140	15.4	7.24
Q10469	Alpha-1,6-mannosyl-glycoprotein 2-beta-N-acetylglucosaminyltransferase OS=Homo sapiens OX=9606 GN=MGAT2 PE=1 SV=1	0	6.946	11	4	4	4	447	51.5	8.76
O43683	Mitotic checkpoint serine/threonine-protein kinase BUB1 OS=Homo sapiens OX=9606 GN=BUB1 PE=1 SV=1	0	6.936	3	2	2	2	1085	122.3	6.47
F5GWN5	Phosphatidylinositol 4-phosphate 3-kinase C2 domain-containing subunit beta OS=Homo sapiens OX=9606 GN=PIK3C2B PE=1 SV=1	0	6.91	1	2	2	2	1606	181.6	7.34
Q9H7U1	Serine-rich coiled-coil domain-containing protein 2 OS=Homo sapiens OX=9606 GN=CCSER2 PE=1 SV=2	0	6.872	4	2	2	2	834	93.5	6.87
H7C112	F-box/LRR-repeat protein 19 (Fragment) OS=Homo sapiens OX=9606 GN=FBXL19 PE=1 SV=1	0	6.867	4	2	2	2	586	64.4	9.06
Q9BQI3	Eukaryotic translation initiation factor 2-alpha kinase 1 OS=Homo sapiens OX=9606 GN=EIF2AK1 PE=1 SV=2	0	6.861	3	2	2	2	630	71.1	5.99
E9PM82	Activating signal cointegrator 1 complex subunit 1 (Fragment) OS=Homo sapiens OX=9606 GN=ASCC1 PE=1 SV=1	0	6.842	29	3	4	1	124	14.2	7.34
Q8TDJ6	DmX-like protein 2 OS=Homo sapiens OX=9606 GN=DMXL2 PE=1 SV=2	0	6.818	1	3	3	3	3036	339.4	6.38
Q96QZ7	Membrane-associated guanylate kinase, WW and PDZ domain-containing protein 1 OS=Homo sapiens OX=9606 GN=MAGI1 PE=1 SV=3	0	6.789	1	1	1	1	1491	164.5	7.58
H7C0I5	Uncharacterized protein (Fragment) OS=Homo sapiens OX=9606 PE=4 SV=1	0	6.786	10	1	2	1	140	15.4	6.51
Q96JH7	Deubiquitinating protein VCIP135 OS=Homo sapiens OX=9606 GN=VCPIP1 PE=1 SV=2	0	6.767	2	2	2	2	1222	134.2	7.2
H0YKL0	High mobility group protein 20A (Fragment) OS=Homo sapiens OX=9606 GN=HMG20A PE=1 SV=1	0	6.766	17	1	1	1	118	13.6	5.87
Q9UHR5	SAP30-binding protein OS=Homo sapiens OX=9606 GN=SAP30BP PE=1 SV=1	0	6.754	9	2	2	2	308	33.9	4.84
Q16659	Mitogen-activated protein kinase 6 OS=Homo sapiens OX=9606 GN=MAPK6 PE=1 SV=1	0	6.728	3	2	3	1	721	82.6	5.03
Q96RT8	Gamma-tubulin complex component 5 OS=Homo sapiens OX=9606 GN=TUBGCP5 PE=1 SV=1	0	6.725	3	3	3	3	1024	118.2	5.9
Q99797	Mitochondrial intermediate peptidase OS=Homo sapiens OX=9606 GN=MIPEP PE=1 SV=2	0	6.712	3	2	2	2	713	80.6	7.05
Q8TB36	Ganglioside-induced differentiation-associated protein 1 OS=Homo sapiens OX=9606 GN=GDAP1 PE=1 SV=3	0	6.711	6	2	2	2	358	41.3	8.34
Q02241	Kinesin-like protein KIF23 OS=Homo sapiens OX=9606 GN=KIF23 PE=1 SV=3	0	6.704	4	3	5	3	960	110	8.51
Q6ZRP7	Sulfhydryl oxidase 2 OS=Homo sapiens OX=9606 GN=QSOX2 PE=1 SV=3	0	6.652	4	2	3	2	698	77.5	7.72
Q12933	TNF receptor-associated factor 2 OS=Homo sapiens OX=9606 GN=TRAF2 PE=1 SV=2	0	6.626	5	2	4	2	501	55.8	7.53
Q86TV6	Tetratricopeptide repeat protein 7B OS=Homo sapiens OX=9606 GN=TTC7B PE=1 SV=3	0	6.589	4	3	3	3	843	94.1	6.89
Q14681	BTB/POZ domain-containing protein KCTD2 OS=Homo sapiens OX=9606 GN=KCTD2 PE=1 SV=3	0	6.555	8	1	2	1	263	28.5	5.29
Q9Y679	Ancient ubiquitous protein 1 OS=Homo sapiens OX=9606 GN=AUP1 PE=1 SV=2	0	6.546	4	2	3	2	410	45.8	8.65
A4D1U4	Protein LCHN OS=Homo sapiens OX=9606 GN=LCHN PE=1 SV=1	0	6.542	8	3	3	3	455	51.4	5.31
H0YDU2	Crossover junction endonuclease MUS81 (Fragment) OS=Homo sapiens OX=9606 GN=MUS81 PE=1 SV=1	0	6.496	5	1	1	1	411	45.3	8.91
P30307	M-phase inducer phosphatase 3 OS=Homo sapiens OX=9606 GN=CDC25C PE=1 SV=2	0	6.485	4	2	2	2	473	53.3	6.79
Q9BRP8	Partner of Y14 and mago OS=Homo sapiens OX=9606 GN=PYM1 PE=1 SV=1	0	6.453	14	2	3	2	204	22.6	9.45
K7EJ51	Septin-9 (Fragment) OS=Homo sapiens OX=9606 GN=SEPT9 PE=1 SV=1	0	6.452	22	2	3	2	134	14.5	7.42
Q5SWX8	Protein odr-4 homolog OS=Homo sapiens OX=9606 GN=ODR4 PE=1 SV=1	0	6.439	5	2	3	2	454	51.1	5.92
Q8NHM5	Lysine-specific demethylase 2B OS=Homo sapiens OX=9606 GN=KDM2B PE=1 SV=1	0	6.416	2	2	3	2	1336	152.5	8.56
Q9UJX5	Anaphase-promoting complex subunit 4 OS=Homo sapiens OX=9606 GN=ANAPC4 PE=1 SV=2	0	6.407	4	2	2	2	808	92.1	5.53
O75528	Transcriptional adapter 3 OS=Homo sapiens OX=9606 GN=TADA3 PE=1 SV=1	0	6.372	3	1	1	1	432	48.9	6.27
Q9UBC1	NF-kappa-B inhibitor-like protein 1 OS=Homo sapiens OX=9606 GN=NFKBIL1 PE=1 SV=1	0	6.365	9	3	3	3	381	43.2	7.3
Q8NHQ9	ATP-dependent RNA helicase DDX55 OS=Homo sapiens OX=9606 GN=DDX55 PE=1 SV=3	0	6.349	6	3	3	3	600	68.5	9.25
Q96RF0	Sorting nexin-18 OS=Homo sapiens OX=9606 GN=SNX18 PE=1 SV=2	0	6.327	3	1	1	1	628	68.9	5.68
Q9NS86	LanC-like protein 2 OS=Homo sapiens OX=9606 GN=LANCL2 PE=1 SV=1	0	6.31	7	2	3	2	450	50.8	7.43
D6RHW3	Protein FAM53C (Fragment) OS=Homo sapiens OX=9606 GN=FAM53C PE=1 SV=8	0	6.3	13	2	2	2	165	18.2	9.47
Q5SY74	Kinetochore-associated protein NSL1 homolog OS=Homo sapiens OX=9606 GN=NSL1 PE=1 SV=1	0	6.288	16	2	2	2	172	19.5	4.98
O15344	E3 ubiquitin-protein ligase Midline-1 OS=Homo sapiens OX=9606 GN=MID1 PE=1 SV=1	0	6.285	6	3	4	3	667	75.2	6.8
Q8NCN4	E3 ubiquitin-protein ligase RNF169 OS=Homo sapiens OX=9606 GN=RNF169 PE=1 SV=2	0	6.282	4	2	3	2	708	77.1	9.1
P35670	Copper-transporting ATPase 2 OS=Homo sapiens OX=9606 GN=ATP7B PE=1 SV=4	0	6.195	1	1	2	1	1465	157.2	6.7
Q8N0W3	L-fucose kinase OS=Homo sapiens OX=9606 GN=FUK PE=2 SV=2	0	6.185	1	1	1	1	1084	117.5	6.25
Q9NYB9	Abl interactor 2 OS=Homo sapiens OX=9606 GN=ABI2 PE=1 SV=1	0	6.183	6	2	2	2	513	55.6	6.16
M0R0Q5	Zinc finger protein 414 (Fragment) OS=Homo sapiens OX=9606 GN=ZNF414 PE=1 SV=1	0	6.176	14	1	1	1	120	12.1	10.36
K7EQH1	Uncharacterized protein C18orf25 (Fragment) OS=Homo sapiens OX=9606 GN=C18orf25 PE=1 SV=1	0	6.16	13	1	1	1	146	15.5	4.44
Q8NHV4	Protein NEDD1 OS=Homo sapiens OX=9606 GN=NEDD1 PE=1 SV=1	0	6.096	5	2	2	2	660	71.9	7.97
Q5VYT0	Terminal uridylyltransferase 7 OS=Homo sapiens OX=9606 GN=TUT7 PE=1 SV=1	0	6.087	23	3	5	2	124	13.9	7.18
Q99541	Perilipin-2 OS=Homo sapiens OX=9606 GN=PLIN2 PE=1 SV=2	0	6.086	6	2	2	2	437	48	6.8
Q9HC21	Mitochondrial thiamine pyrophosphate carrier OS=Homo sapiens OX=9606 GN=SLC25A19 PE=1 SV=1	0	6.08	8	3	3	3	320	35.5	9.55
Q5SVZ6	Zinc finger MYM-type protein 1 OS=Homo sapiens OX=9606 GN=ZMYM1 PE=1 SV=1	0	6.066	2	2	2	2	1142	128.6	7.44
A0A0D9SF70	ADP-ribosylation factor GTPase-activating protein 2 OS=Homo sapiens OX=9606 GN=ARFGAP2 PE=1 SV=1	0	6.054	5	2	2	2	385	42.1	7.34
O15198	Mothers against decapentaplegic homolog 9 OS=Homo sapiens OX=9606 GN=SMAD9 PE=1 SV=1	0	6.029	5	2	2	1	467	52.5	7.77
Q15404	Ras suppressor protein 1 OS=Homo sapiens OX=9606 GN=RSU1 PE=1 SV=3	0	6.029	6	3	4	3	277	31.5	8.65
O75427	Leucine-rich repeat and calponin homology domain-containing protein 4 OS=Homo sapiens OX=9606 GN=LRCH4 PE=1 SV=2	0	6.008	4	2	2	2	683	73.4	8.22
A0A2R8Y653	Uridine-cytidine kinase 2 OS=Homo sapiens OX=9606 GN=UCK2 PE=1 SV=1	0	6.007	13	2	2	2	240	27.4	6.42
P11388	DNA topoisomerase 2-alpha OS=Homo sapiens OX=9606 GN=TOP2A PE=1 SV=3	0	5.984	2	2	2	2	1531	174.3	8.72
P61160	Actin-related protein 2 OS=Homo sapiens OX=9606 GN=ACTR2 PE=1 SV=1	0	5.984	9	2	2	2	394	44.7	6.74
Q96E52	Metalloendopeptidase OMA1, mitochondrial OS=Homo sapiens OX=9606 GN=OMA1 PE=1 SV=1	0	5.939	8	3	3	3	524	60.1	9.25
Q9Y2K6	Ubiquitin carboxyl-terminal hydrolase 20 OS=Homo sapiens OX=9606 GN=USP20 PE=1 SV=2	0	5.937	4	2	2	2	914	101.9	6.11
Q9Y2M0	Fanconi-associated nuclease 1 OS=Homo sapiens OX=9606 GN=FAN1 PE=1 SV=4	0	5.913	3	2	2	2	1017	114.2	7.34
C9JLU1	DNA-directed RNA polymerases I, II, and III subunit RPABC3 (Fragment) OS=Homo sapiens OX=9606 GN=POLR2H PE=1 SV=8	0	5.908	9	1	2	1	148	16.9	4.68
Q8NFQ8	Torsin-1A-interacting protein 2 OS=Homo sapiens OX=9606 GN=TOR1AIP2 PE=1 SV=1	0	5.902	3	1	1	1	470	51.2	4.96
Q96IF1	LIM domain-containing protein ajuba OS=Homo sapiens OX=9606 GN=AJUBA PE=1 SV=1	0	5.896	10	3	3	3	538	56.9	7.14
F6UZG9	F-box DNA helicase 1 OS=Homo sapiens OX=9606 GN=FBH1 PE=1 SV=1	0	5.885	3	2	2	2	986	110.8	7.4
Q9ULQ0	Striatin-interacting protein 2 OS=Homo sapiens OX=9606 GN=STRIP2 PE=1 SV=2	0	5.864	2	2	2	2	834	95.3	5.91
Q8WY91	THAP domain-containing protein 4 OS=Homo sapiens OX=9606 GN=THAP4 PE=1 SV=2	0	5.841	5	2	2	2	577	62.9	9.28
O00506	Serine/threonine-protein kinase 25 OS=Homo sapiens OX=9606 GN=STK25 PE=1 SV=1	0	5.807	8	3	5	1	426	48.1	6.74
Q8N556	Actin filament-associated protein 1 OS=Homo sapiens OX=9606 GN=AFAP1 PE=1 SV=2	0	5.806	3	2	2	2	730	80.7	8.68
C9JE50	UDP-glucuronic acid decarboxylase 1 (Fragment) OS=Homo sapiens OX=9606 GN=UXS1 PE=1 SV=8	0	5.803	19	1	1	1	170	18.8	9.33
P40222	Alpha-taxilin OS=Homo sapiens OX=9606 GN=TXLNA PE=1 SV=3	0	5.771	3	1	1	1	546	61.9	6.52
G3V426	Uncharacterized aarF domain-containing protein kinase 1 (Fragment) OS=Homo sapiens OX=9606 GN=ADCK1 PE=1 SV=8	0	5.761	13	2	2	2	265	30	8.7
Q02386	Zinc finger protein 45 OS=Homo sapiens OX=9606 GN=ZNF45 PE=1 SV=2	0	5.733	4	2	2	2	682	78.2	8.66
I3L2R3	Nuclear distribution protein nudE homolog 1 (Fragment) OS=Homo sapiens OX=9606 GN=NDE1 PE=1 SV=1	0	5.728	12	1	1	1	137	14.2	9.69
F8WAT4	Poly(A) polymerase gamma OS=Homo sapiens OX=9606 GN=PAPOLG PE=1 SV=1	0	5.709	10	2	2	1	234	26.6	8.69
Q71F23	Centromere protein U OS=Homo sapiens OX=9606 GN=CENPU PE=1 SV=1	0	5.707	6	2	2	2	418	47.5	9.13
A0A1W2PNY5	Elongator complex protein 4 OS=Homo sapiens OX=9606 GN=ELP4 PE=1 SV=1	0	5.704	8	2	2	2	386	42.5	8.13
Q9UER7	Death domain-associated protein 6 OS=Homo sapiens OX=9606 GN=DAXX PE=1 SV=2	0	5.684	2	1	1	1	740	81.3	4.87
Q8NCE2	Myotubularin-related protein 14 OS=Homo sapiens OX=9606 GN=MTMR14 PE=1 SV=2	0	5.671	2	2	2	2	650	72.2	6.24
Q86TJ2	Transcriptional adapter 2-beta OS=Homo sapiens OX=9606 GN=TADA2B PE=1 SV=2	0	5.663	5	2	2	2	420	48.4	7.83
Q9BY44	Eukaryotic translation initiation factor 2A OS=Homo sapiens OX=9606 GN=EIF2A PE=1 SV=3	0	5.66	4	2	2	2	585	64.9	8.87
F5H2X7	Cip1-interacting zinc finger protein OS=Homo sapiens OX=9606 GN=CIZ1 PE=1 SV=2	0	5.646	3	2	3	2	954	106.2	6.74
Q68CQ7	Glycosyltransferase 8 domain-containing protein 1 OS=Homo sapiens OX=9606 GN=GLT8D1 PE=1 SV=2	0	5.632	4	1	1	1	371	41.9	9.35
O94808	Glutamine--fructose-6-phosphate aminotransferase [isomerizing] 2 OS=Homo sapiens OX=9606 GN=GFPT2 PE=1 SV=3	0	5.615	5	3	3	2	682	76.9	7.37
Q96T51	RUN and FYVE domain-containing protein 1 OS=Homo sapiens OX=9606 GN=RUFY1 PE=1 SV=2	0	5.594	5	3	3	2	708	79.8	5.74
Q5SZL2	Centrosomal protein of 85 kDa-like OS=Homo sapiens OX=9606 GN=CEP85L PE=1 SV=1	0	5.571	3	2	2	2	805	91.8	6.33
Q9H582	Zinc finger protein 644 OS=Homo sapiens OX=9606 GN=ZNF644 PE=1 SV=2	0	5.569	2	2	2	2	1327	149.5	8.16
F5GXG6	General transcription factor IIH subunit 3 (Fragment) OS=Homo sapiens OX=9606 GN=GTF2H3 PE=1 SV=1	0	5.546	7	1	1	1	177	19.8	7.44
Q9UQ49	Sialidase-3 OS=Homo sapiens OX=9606 GN=NEU3 PE=1 SV=1	0	5.523	5	1	1	1	428	48.2	7.17
O95628	CCR4-NOT transcription complex subunit 4 OS=Homo sapiens OX=9606 GN=CNOT4 PE=1 SV=3	0	5.506	6	2	2	2	575	63.5	7.03
H0UID0	DNA repair protein RAD51 homolog 4 OS=Homo sapiens OX=9606 GN=RAD51D PE=4 SV=1	0	5.495	10	1	1	1	151	16	8.97
Q8ND24	RING finger protein 214 OS=Homo sapiens OX=9606 GN=RNF214 PE=1 SV=2	0	5.489	5	2	2	2	703	77.6	6.95
Q9HCI6	E3 SUMO-protein ligase KIAA1586 OS=Homo sapiens OX=9606 GN=KIAA1586 PE=1 SV=2	0	5.465	3	2	2	2	787	89.6	7.74
Q5VUD6	Protein FAM69B OS=Homo sapiens OX=9606 GN=FAM69B PE=1 SV=3	0	5.455	7	2	2	2	431	48.6	8.68
O95391	Pre-mRNA-splicing factor SLU7 OS=Homo sapiens OX=9606 GN=SLU7 PE=1 SV=2	0	5.428	3	2	3	2	586	68.3	7.14
A0A1W2PR28	IQ motif and SEC7 domain-containing protein 2 OS=Homo sapiens OX=9606 GN=IQSEC2 PE=1 SV=1	0	5.428	3	3	3	1	1154	127.9	6.96
A4D1P6	WD repeat-containing protein 91 OS=Homo sapiens OX=9606 GN=WDR91 PE=1 SV=2	0	5.427	3	2	2	2	747	83.3	6.58
Q9P2P1	Protein NYNRIN OS=Homo sapiens OX=9606 GN=NYNRIN PE=2 SV=3	0	5.405	2	3	3	3	1898	208.2	8.02
P40763	Signal transducer and activator of transcription 3 OS=Homo sapiens OX=9606 GN=STAT3 PE=1 SV=2	0	5.394	2	1	1	1	770	88	6.3
Q9UBT7	Alpha-catulin OS=Homo sapiens OX=9606 GN=CTNNAL1 PE=1 SV=2	0	5.39	3	2	2	2	734	81.8	6.64
O95905	Protein ecdysoneless homolog OS=Homo sapiens OX=9606 GN=ECD PE=1 SV=1	0	5.384	5	2	2	2	644	72.7	4.87
Q5THR1	Probable ATP-dependent RNA helicase DHX35 OS=Homo sapiens OX=9606 GN=DHX35 PE=1 SV=1	0	5.367	3	2	2	2	679	76	8.68
K7EP86	Mitochondrial Rho GTPase 1 (Fragment) OS=Homo sapiens OX=9606 GN=RHOT1 PE=1 SV=1	0	5.366	11	2	2	1	156	17.9	7.71
P13798	Acylamino-acid-releasing enzyme OS=Homo sapiens OX=9606 GN=APEH PE=1 SV=4	0	5.366	3	2	2	2	732	81.2	5.48
A0A0C4DGZ1	Zinc finger CCCH domain-containing protein 8 OS=Homo sapiens OX=9606 GN=ZC3H8 PE=1 SV=1	0	5.32	6	2	4	2	297	34.3	8.37
Q9BQ15	SOSS complex subunit B1 OS=Homo sapiens OX=9606 GN=NABP2 PE=1 SV=1	0	5.307	15	2	2	2	211	22.3	9.06
K7ELF1	39S ribosomal protein L4, mitochondrial (Fragment) OS=Homo sapiens OX=9606 GN=MRPL4 PE=1 SV=1	0	5.3	12	1	1	1	163	18	11.21
A0A0A6YYC0	Ribosomal protein S6 kinase alpha-4 (Fragment) OS=Homo sapiens OX=9606 GN=RPS6KA4 PE=1 SV=5	0	5.294	3	2	2	2	704	78.3	7.62
Q9NRR6	72 kDa inositol polyphosphate 5-phosphatase OS=Homo sapiens OX=9606 GN=INPP5E PE=1 SV=2	0	5.287	4	2	2	2	644	70.2	8.95
J3KSE6	U3 small nucleolar RNA-associated protein 4 homolog (Fragment) OS=Homo sapiens OX=9606 GN=UTP4 PE=1 SV=8	0	5.285	17	1	1	1	78	8.7	6.52
O94972	E3 ubiquitin-protein ligase TRIM37 OS=Homo sapiens OX=9606 GN=TRIM37 PE=1 SV=2	0	5.266	2	1	1	1	964	107.8	5.15
A0A2R8Y7W5	Cyclin-dependent kinase 13 (Fragment) OS=Homo sapiens OX=9606 GN=CDK13 PE=1 SV=1	0	5.257	2	2	4	1	1099	121.2	8.9
P28070	Proteasome subunit beta type-4 OS=Homo sapiens OX=9606 GN=PSMB4 PE=1 SV=4	0	5.228	7	2	5	2	264	29.2	5.97
Q6PCD5	E3 ubiquitin-protein ligase RFWD3 OS=Homo sapiens OX=9606 GN=RFWD3 PE=1 SV=3	0	5.193	3	2	2	2	774	85	6.46
F5H6I7	Atlastin-3 OS=Homo sapiens OX=9606 GN=ATL3 PE=1 SV=1	0	5.182	6	2	2	2	523	58.7	5.64
E9PRK2	Probable asparagine--tRNA ligase, mitochondrial (Fragment) OS=Homo sapiens OX=9606 GN=NARS2 PE=1 SV=1	0	5.18	9	2	2	2	241	27.2	9.03
Q68DQ2	Very large A-kinase anchor protein OS=Homo sapiens OX=9606 GN=CRYBG3 PE=1 SV=3	0	5.176	1	2	2	2	2970	330.4	5.2
Q9Y2D4	Exocyst complex component 6B OS=Homo sapiens OX=9606 GN=EXOC6B PE=1 SV=3	0	5.159	2	2	3	2	811	94.1	6.46
H0YDE2	Pleckstrin homology domain-containing family A member 7 (Fragment) OS=Homo sapiens OX=9606 GN=PLEKHA7 PE=1 SV=1	0	5.15	1	1	1	1	753	85.2	9.61
Q9UII4	E3 ISG15--protein ligase HERC5 OS=Homo sapiens OX=9606 GN=HERC5 PE=1 SV=2	0	5.148	2	1	1	1	1024	116.8	7.65
O60299	Leucine zipper putative tumor suppressor 3 OS=Homo sapiens OX=9606 GN=LZTS3 PE=2 SV=1	0	5.141	3	2	2	1	673	71.7	7.64
Q5SQI0	Alpha-tubulin N-acetyltransferase 1 OS=Homo sapiens OX=9606 GN=ATAT1 PE=1 SV=1	0	5.103	3	1	2	1	421	46.8	9.95
Q15072	Zinc finger protein OZF OS=Homo sapiens OX=9606 GN=ZNF146 PE=1 SV=2	0	5.099	8	2	2	2	292	33.3	8.88
Q86XI8	Uncharacterized protein ZSWIM9 OS=Homo sapiens OX=9606 GN=ZSWIM9 PE=1 SV=2	0	5.088	4	2	2	2	627	70	8.57
E5RGT9	Mitochondrial folate transporter/carrier OS=Homo sapiens OX=9606 GN=SLC25A32 PE=1 SV=1	0	5.082	8	1	1	1	149	16.4	8.29
O95707	Ribonuclease P protein subunit p29 OS=Homo sapiens OX=9606 GN=POP4 PE=1 SV=2	0	5.08	12	2	2	2	220	25.4	10.07
F8W6N3	Ubiquitin carboxyl-terminal hydrolase OS=Homo sapiens OX=9606 GN=BAP1 PE=1 SV=1	0	5.07	4	2	2	2	711	78.1	6.81
H0YBZ4	Mitochondrial fission regulator 1 (Fragment) OS=Homo sapiens OX=9606 GN=MTFR1 PE=1 SV=1	0	5.055	4	1	1	1	291	32	6.44
A0A0J9YYE2	Zinc finger CCCH domain-containing protein 3 (Fragment) OS=Homo sapiens OX=9606 GN=ZC3H3 PE=1 SV=1	0	5.048	5	2	2	2	520	55.8	11.02
H7C2B1	Nucleolar protein 7 (Fragment) OS=Homo sapiens OX=9606 GN=NOL7 PE=1 SV=1	0	5.024	13	2	2	2	83	9.8	9.99
Q07820	Induced myeloid leukemia cell differentiation protein Mcl-1 OS=Homo sapiens OX=9606 GN=MCL1 PE=1 SV=3	0	5.017	6	1	1	1	350	37.3	5.66
Q68DI1	Zinc finger protein 776 OS=Homo sapiens OX=9606 GN=ZNF776 PE=1 SV=2	0	4.959	2	1	1	1	518	59.6	8.32
A0A087X0B7	Synaptosomal-associated protein 47 OS=Homo sapiens OX=9606 GN=SNAP47 PE=1 SV=1	0	4.945	4	1	1	1	419	47.3	6.96
Q9Y546	Leucine-rich repeat-containing protein 42 OS=Homo sapiens OX=9606 GN=LRRC42 PE=1 SV=1	0	4.926	7	2	2	2	428	48.5	7.46
Q8TAF3	WD repeat-containing protein 48 OS=Homo sapiens OX=9606 GN=WDR48 PE=1 SV=1	0	4.897	4	2	2	2	677	76.2	7.03
P22413	Ectonucleotide pyrophosphatase/phosphodiesterase family member 1 OS=Homo sapiens OX=9606 GN=ENPP1 PE=1 SV=2	0	4.883	5	2	2	2	925	104.9	7.14
Q9BY84	Dual specificity protein phosphatase 16 OS=Homo sapiens OX=9606 GN=DUSP16 PE=1 SV=1	0	4.868	2	1	1	1	665	73.1	7.46
Q5FWF4	DNA annealing helicase and endonuclease ZRANB3 OS=Homo sapiens OX=9606 GN=ZRANB3 PE=1 SV=2	0	4.845	2	2	2	2	1079	123.2	8.44
O60733	85/88 kDa calcium-independent phospholipase A2 OS=Homo sapiens OX=9606 GN=PLA2G6 PE=1 SV=2	0	4.836	4	2	2	2	806	89.8	7.27
Q92556	Engulfment and cell motility protein 1 OS=Homo sapiens OX=9606 GN=ELMO1 PE=1 SV=2	0	4.823	3	2	2	1	727	83.8	6.28
Q9BZJ0	Crooked neck-like protein 1 OS=Homo sapiens OX=9606 GN=CRNKL1 PE=1 SV=4	0	4.814	3	2	2	2	848	100.4	8
Q99633	Pre-mRNA-splicing factor 18 OS=Homo sapiens OX=9606 GN=PRPF18 PE=1 SV=1	0	4.796	7	2	2	2	342	39.8	8.15
Q8IY22	C-Maf-inducing protein OS=Homo sapiens OX=9606 GN=CMIP PE=1 SV=3	0	4.761	2	1	2	1	773	86.3	6.7
A7KAX9	Rho GTPase-activating protein 32 OS=Homo sapiens OX=9606 GN=ARHGAP32 PE=1 SV=1	0	4.76	1	3	3	3	2087	230.4	6.74
Q9NRR4	Ribonuclease 3 OS=Homo sapiens OX=9606 GN=DROSHA PE=1 SV=2	0	4.753	1	1	1	1	1374	159.2	7.87
O95376	E3 ubiquitin-protein ligase ARIH2 OS=Homo sapiens OX=9606 GN=ARIH2 PE=1 SV=1	0	4.72	3	1	2	1	493	57.8	5.63
Q01518	Adenylyl cyclase-associated protein 1 OS=Homo sapiens OX=9606 GN=CAP1 PE=1 SV=5	0	4.711	4	2	4	2	475	51.9	8.06
Q15545	Transcription initiation factor TFIID subunit 7 OS=Homo sapiens OX=9606 GN=TAF7 PE=1 SV=1	0	4.697	3	1	1	1	349	40.2	5.2
P39019	40S ribosomal protein S19 OS=Homo sapiens OX=9606 GN=RPS19 PE=1 SV=2	0	4.686	13	2	3	2	145	16.1	10.32
P51784	Ubiquitin carboxyl-terminal hydrolase 11 OS=Homo sapiens OX=9606 GN=USP11 PE=1 SV=3	0	4.673	2	2	2	1	963	109.7	5.45
O60336	Mitogen-activated protein kinase-binding protein 1 OS=Homo sapiens OX=9606 GN=MAPKBP1 PE=1 SV=4	0	4.632	2	2	2	2	1514	163.7	6.76
Q7L2Z9	Centromere protein Q OS=Homo sapiens OX=9606 GN=CENPQ PE=1 SV=1	0	4.61	6	1	1	1	268	30.6	9.42
G3V2V6	V-type proton ATPase subunit D OS=Homo sapiens OX=9606 GN=ATP6V1D PE=1 SV=1	0	4.596	7	1	2	1	148	17.4	9.52
Q5JPF3	Ankyrin repeat domain-containing protein 36C OS=Homo sapiens OX=9606 GN=ANKRD36C PE=1 SV=3	0	4.595	1	2	2	2	1778	199.6	7.83
Q6PCB5	Round spermatid basic protein 1-like protein OS=Homo sapiens OX=9606 GN=RSBN1L PE=1 SV=2	0	4.593	3	2	3	2	846	94.8	8.78
Q5TC82	Roquin-1 OS=Homo sapiens OX=9606 GN=RC3H1 PE=1 SV=1	0	4.579	1	1	1	1	1133	125.7	7.27
H3BPR3	Sorting nexin-33 (Fragment) OS=Homo sapiens OX=9606 GN=SNX33 PE=1 SV=1	0	4.568	4	1	1	1	283	33.6	9.31
Q9BTF0	THUMP domain-containing protein 2 OS=Homo sapiens OX=9606 GN=THUMPD2 PE=2 SV=2	0	4.557	2	1	1	1	503	56.4	7.81
P14373	Zinc finger protein RFP OS=Homo sapiens OX=9606 GN=TRIM27 PE=1 SV=1	0	4.556	5	2	2	2	513	58.5	6.21
Q9P215	Pogo transposable element with KRAB domain OS=Homo sapiens OX=9606 GN=POGK PE=1 SV=2	0	4.55	3	2	3	2	609	69.4	5.14
Q49AM3	Tetratricopeptide repeat protein 31 OS=Homo sapiens OX=9606 GN=TTC31 PE=1 SV=3	0	4.525	5	2	2	2	519	57.1	8.22
Q99683	Mitogen-activated protein kinase kinase kinase 5 OS=Homo sapiens OX=9606 GN=MAP3K5 PE=1 SV=1	0	4.524	2	2	2	2	1374	154.4	5.78
H7C2P3	Melanoma antigen preferentially-expressed in tumors (Fragment) OS=Homo sapiens OX=9606 GN=PRAME PE=1 SV=1	0	4.519	13	2	2	2	189	21.2	9.04
A0A0J9YYA7	FERM domain-containing protein 4A (Fragment) OS=Homo sapiens OX=9606 GN=FRMD4A PE=1 SV=1	0	4.518	12	1	1	1	229	24.9	8.41
Q9Y3D9	28S ribosomal protein S23, mitochondrial OS=Homo sapiens OX=9606 GN=MRPS23 PE=1 SV=2	0	4.498	24	2	3	2	190	21.8	8.9
Q99549	M-phase phosphoprotein 8 OS=Homo sapiens OX=9606 GN=MPHOSPH8 PE=1 SV=2	0	4.483	2	1	1	1	860	97.1	6.06
P22059	Oxysterol-binding protein 1 OS=Homo sapiens OX=9606 GN=OSBP PE=1 SV=1	0	4.474	3	2	2	2	807	89.4	7.3
Q9UBB9	Tuftelin-interacting protein 11 OS=Homo sapiens OX=9606 GN=TFIP11 PE=1 SV=1	0	4.452	1	1	1	1	837	96.8	5.67
Q9UHR4	Brain-specific angiogenesis inhibitor 1-associated protein 2-like protein 1 OS=Homo sapiens OX=9606 GN=BAIAP2L1 PE=1 SV=2	0	4.431	3	2	2	2	511	56.8	8.68
Q6P1N0	Coiled-coil and C2 domain-containing protein 1A OS=Homo sapiens OX=9606 GN=CC2D1A PE=1 SV=1	0	4.413	3	2	2	2	951	104	8.09
Q9Y496	Kinesin-like protein KIF3A OS=Homo sapiens OX=9606 GN=KIF3A PE=1 SV=4	0	4.394	2	1	1	1	699	80	6.54
A0A0C4DH22	Band 4.1-like protein 1 OS=Homo sapiens OX=9606 GN=EPB41L1 PE=1 SV=1	0	4.36	2	1	1	1	880	98.3	5.62
K7ER87	Tyrosine-protein phosphatase non-receptor type 2 OS=Homo sapiens OX=9606 GN=PTPN2 PE=1 SV=1	0	4.353	7	1	1	1	165	19.8	6.11
I3L466	CREB-binding protein (Fragment) OS=Homo sapiens OX=9606 GN=CREBBP PE=1 SV=2	0	4.345	3	2	2	2	1105	122.3	6.3
O94885	SAM and SH3 domain-containing protein 1 OS=Homo sapiens OX=9606 GN=SASH1 PE=1 SV=3	0	4.315	1	1	1	1	1247	136.6	6.09
E9PD12	E3 ubiquitin-protein ligase MIB2 OS=Homo sapiens OX=9606 GN=MIB2 PE=1 SV=1	0	4.298	4	2	2	2	969	105.1	8.05
Q9ULM6	CCR4-NOT transcription complex subunit 6 OS=Homo sapiens OX=9606 GN=CNOT6 PE=1 SV=2	0	4.281	2	1	2	1	557	63.3	7.27
Q9H7X7	Intraflagellar transport protein 22 homolog OS=Homo sapiens OX=9606 GN=IFT22 PE=1 SV=1	0	4.248	8	1	1	1	185	20.8	5.15
Q9UBV2	Protein sel-1 homolog 1 OS=Homo sapiens OX=9606 GN=SEL1L PE=1 SV=3	0	4.216	2	1	1	1	794	88.7	5.39
Q75MD7	Autism susceptibility gene 2 protein (Fragment) OS=Homo sapiens OX=9606 GN=AUTS2 PE=1 SV=1	0	4.211	2	1	1	1	1011	111.6	8.54
P23786	Carnitine O-palmitoyltransferase 2, mitochondrial OS=Homo sapiens OX=9606 GN=CPT2 PE=1 SV=2	0	4.203	3	2	2	2	658	73.7	8.18
Q969R8	KICSTOR complex protein ITFG2 OS=Homo sapiens OX=9606 GN=ITFG2 PE=1 SV=1	0	4.189	5	1	1	1	447	49.3	5.22
Q99519	Sialidase-1 OS=Homo sapiens OX=9606 GN=NEU1 PE=1 SV=1	0	4.175	5	2	2	2	415	45.4	5.88
Q96NH3	Protein broad-minded OS=Homo sapiens OX=9606 GN=TBC1D32 PE=2 SV=4	0	4.172	1	1	1	1	1257	144.7	6.74
A6NF31	Oral-facial-digital syndrome 1 protein OS=Homo sapiens OX=9606 GN=OFD1 PE=1 SV=1	0	4.171	1	1	1	1	872	100.9	5.96
O60942	mRNA-capping enzyme OS=Homo sapiens OX=9606 GN=RNGTT PE=1 SV=1	0	4.159	5	2	2	2	597	68.5	8.13
H3BN98	Uncharacterized protein (Fragment) OS=Homo sapiens OX=9606 PE=4 SV=2	0	4.152	6	1	1	1	237	27.2	9.55
Q12986	Transcriptional repressor NF-X1 OS=Homo sapiens OX=9606 GN=NFX1 PE=1 SV=2	0	4.113	3	1	1	1	1120	124.3	8.24
A0A1W2PS27	Mediator of RNA polymerase II transcription subunit 17 OS=Homo sapiens OX=9606 GN=MED17 PE=1 SV=1	0	4.088	2	1	1	1	652	74.1	8.65
Q9Y5R4	HemK methyltransferase family member 1 OS=Homo sapiens OX=9606 GN=HEMK1 PE=1 SV=1	0	4.083	4	1	1	1	338	38.2	6.7
H0YFN7	RAB6A-GEF complex partner protein 1 (Fragment) OS=Homo sapiens OX=9606 GN=RIC1 PE=1 SV=1	0	4.081	1	1	1	1	1315	147.1	5.95
A0A0C4DFR4	Zinc finger protein 529 OS=Homo sapiens OX=9606 GN=ZNF529 PE=1 SV=1	0	4.077	5	2	2	1	458	53.7	8.78
E9PMR6	Rho guanine nucleotide exchange factor 12 OS=Homo sapiens OX=9606 GN=ARHGEF12 PE=1 SV=1	0	4.065	2	2	3	2	1441	161.8	5.66
O60828	Polyglutamine-binding protein 1 OS=Homo sapiens OX=9606 GN=PQBP1 PE=1 SV=1	0	4.064	9	1	1	1	265	30.5	6.33
A0A087WTF1	Centromere protein P OS=Homo sapiens OX=9606 GN=CENPP PE=1 SV=1	0	4.047	7	1	2	1	190	22.4	7.17
P60953	Cell division control protein 42 homolog OS=Homo sapiens OX=9606 GN=CDC42 PE=1 SV=2	0	4.047	5	1	2	1	191	21.2	6.55
P52735	Guanine nucleotide exchange factor VAV2 OS=Homo sapiens OX=9606 GN=VAV2 PE=1 SV=2	0	4.042	3	2	2	2	878	101.2	7.08
A0A1W2PP74	Glycine dehydrogenase (decarboxylating), mitochondrial OS=Homo sapiens OX=9606 GN=GLDC PE=1 SV=1	0	4.034	4	1	1	1	420	46.2	7.59
M0QX90	Zinc finger protein 649 OS=Homo sapiens OX=9606 GN=ZNF649 PE=1 SV=1	0	4.02	4	1	1	1	477	54.3	8.65
C9JS61	Ankyrin repeat and zinc finger domain-containing protein 1 (Fragment) OS=Homo sapiens OX=9606 GN=ANKZF1 PE=1 SV=1	0	4.018	12	1	2	1	115	13.5	5.82
O14523	Phospholipid transfer protein C2CD2L OS=Homo sapiens OX=9606 GN=C2CD2L PE=1 SV=3	0	4.011	3	1	1	1	706	76.1	7.69
Q8NFC6	Biorientation of chromosomes in cell division protein 1-like 1 OS=Homo sapiens OX=9606 GN=BOD1L1 PE=1 SV=2	0	4.009	1	2	2	2	3051	330.3	5.08
P20794	Serine/threonine-protein kinase MAK OS=Homo sapiens OX=9606 GN=MAK PE=1 SV=2	0	4.005	2	2	5	1	623	70.5	9.66
Q16706	Alpha-mannosidase 2 OS=Homo sapiens OX=9606 GN=MAN2A1 PE=1 SV=2	0	4.002	3	2	3	2	1144	131.1	7.58
Q8WWK9	Cytoskeleton-associated protein 2 OS=Homo sapiens OX=9606 GN=CKAP2 PE=1 SV=1	0	3.994	3	2	2	2	683	76.9	9.41
Q06609	DNA repair protein RAD51 homolog 1 OS=Homo sapiens OX=9606 GN=RAD51 PE=1 SV=1	0	3.992	10	2	2	2	339	36.9	5.6
Q6PII3	Coiled-coil domain-containing protein 174 OS=Homo sapiens OX=9606 GN=CCDC174 PE=1 SV=3	0	3.982	6	2	3	2	467	53.9	6.33
H3BQ41	Rho GTPase-activating protein 11A (Fragment) OS=Homo sapiens OX=9606 GN=ARHGAP11A PE=1 SV=1	0	3.936	7	1	1	1	207	22.7	10.2
P78364	Polyhomeotic-like protein 1 OS=Homo sapiens OX=9606 GN=PHC1 PE=1 SV=3	0	3.932	1	1	1	1	1004	105.5	9.03
Q9P2S5	WD repeat-containing protein WRAP73 OS=Homo sapiens OX=9606 GN=WRAP73 PE=1 SV=1	0	3.897	3	1	2	1	460	51.6	6.81
H0YLH6	Cytosolic iron-sulfur assembly component 2A OS=Homo sapiens OX=9606 GN=CIAO2A PE=1 SV=1	0	3.897	20	1	1	1	69	7.7	10.24
Q8IZL9	Cyclin-dependent kinase 20 OS=Homo sapiens OX=9606 GN=CDK20 PE=1 SV=1	0	3.89	8	2	5	1	346	38.7	6.76
Q9P203	BTB/POZ domain-containing protein 7 OS=Homo sapiens OX=9606 GN=BTBD7 PE=1 SV=3	0	3.873	3	2	2	2	1132	126.3	6.98
Q9Y2P8	RNA 3'-terminal phosphate cyclase-like protein OS=Homo sapiens OX=9606 GN=RCL1 PE=1 SV=3	0	3.863	5	2	2	2	373	40.8	9.26
Q8IWA4	Mitofusin-1 OS=Homo sapiens OX=9606 GN=MFN1 PE=1 SV=3	0	3.858	2	2	2	1	741	84.1	6.33
Q9Y6Y0	Influenza virus NS1A-binding protein OS=Homo sapiens OX=9606 GN=IVNS1ABP PE=1 SV=3	0	3.843	3	2	2	2	642	71.7	5.53
Q92889	DNA repair endonuclease XPF OS=Homo sapiens OX=9606 GN=ERCC4 PE=1 SV=3	0	3.841	2	2	2	2	916	104.4	6.93
D6R9M8	DNA polymerase kappa OS=Homo sapiens OX=9606 GN=POLK PE=1 SV=1	0	3.809	4	1	1	1	427	48.7	8.07
A0A1W2PNZ9	Probable JmjC domain-containing histone demethylation protein 2C OS=Homo sapiens OX=9606 GN=JMJD1C PE=1 SV=1	0	3.809	1	1	1	1	2358	263	8.13
D6R968	NEDD4-binding protein 2-like 2 (Fragment) OS=Homo sapiens OX=9606 GN=N4BP2L2 PE=1 SV=1	0	3.776	2	1	1	1	709	82.3	6.38
Q13608	Peroxisome assembly factor 2 OS=Homo sapiens OX=9606 GN=PEX6 PE=1 SV=2	0	3.769	3	2	2	2	980	104	6.34
Q16600	Zinc finger protein 239 OS=Homo sapiens OX=9606 GN=ZNF239 PE=1 SV=3	0	3.768	3	1	2	1	458	51.6	7.64
M0QXG8	Glomulin (Fragment) OS=Homo sapiens OX=9606 GN=GLMN PE=1 SV=2	0	3.762	4	1	2	1	297	34.2	6.24
Q96HY6	DDRGK domain-containing protein 1 OS=Homo sapiens OX=9606 GN=DDRGK1 PE=1 SV=2	0	3.74	4	1	1	1	314	35.6	5.12
I3L3Y9	G protein pathway suppressor 2 (Fragment) OS=Homo sapiens OX=9606 GN=GPS2 PE=1 SV=1	0	3.729	5	2	2	2	327	36.4	9.64
B1AH58	Intraflagellar transport protein 27 homolog (Fragment) OS=Homo sapiens OX=9606 GN=IFT27 PE=1 SV=1	0	3.721	7	1	1	1	116	12.7	5.01
H3BPZ6	Codanin-1 (Fragment) OS=Homo sapiens OX=9606 GN=CDAN1 PE=1 SV=1	0.001	3.672	18	1	1	1	95	10	11.93
O15234	Protein CASC3 OS=Homo sapiens OX=9606 GN=CASC3 PE=1 SV=2	0.001	3.653	2	1	1	1	703	76.2	6.48
C9JG87	39S ribosomal protein L39, mitochondrial (Fragment) OS=Homo sapiens OX=9606 GN=MRPL39 PE=1 SV=1	0.001	3.646	3	1	1	1	297	34	8.15
Q8NDF8	Non-canonical poly(A) RNA polymerase PAPD5 OS=Homo sapiens OX=9606 GN=TENT4B PE=1 SV=2	0.001	3.599	2	1	2	1	572	63.2	8.98
E9PCX8	Tensin-3 (Fragment) OS=Homo sapiens OX=9606 GN=TNS3 PE=1 SV=8	0.001	3.592	2	2	2	2	1249	133.8	6.9
B1AJY5	26S proteasome non-ATPase regulatory subunit 10 OS=Homo sapiens OX=9606 GN=PSMD10 PE=1 SV=1	0.001	3.588	14	2	2	2	185	20.2	5.58
Q9BWG6	Sodium channel modifier 1 OS=Homo sapiens OX=9606 GN=SCNM1 PE=1 SV=1	0.001	3.585	10	2	2	2	230	25.9	8.87
P49336	Cyclin-dependent kinase 8 OS=Homo sapiens OX=9606 GN=CDK8 PE=1 SV=1	0.001	3.579	3	1	1	1	464	53.3	8.57
A2A3K4	Protein tyrosine phosphatase domain-containing protein 1 OS=Homo sapiens OX=9606 GN=PTPDC1 PE=1 SV=1	0.001	3.526	1	1	1	1	754	84.4	7.55
Q6UVY6	DBH-like monooxygenase protein 1 OS=Homo sapiens OX=9606 GN=MOXD1 PE=1 SV=1	0.001	3.52	3	2	2	2	613	69.6	6.43
Q9Y5X1	Sorting nexin-9 OS=Homo sapiens OX=9606 GN=SNX9 PE=1 SV=1	0.001	3.509	2	1	1	1	595	66.6	5.58
O15075	Serine/threonine-protein kinase DCLK1 OS=Homo sapiens OX=9606 GN=DCLK1 PE=1 SV=2	0.001	3.509	3	2	2	2	740	82.2	8.66
Q13325	Interferon-induced protein with tetratricopeptide repeats 5 OS=Homo sapiens OX=9606 GN=IFIT5 PE=1 SV=1	0.001	3.484	3	1	2	1	482	55.8	7.4
Q53S48	STON1-GTF2A1L readthrough OS=Homo sapiens OX=9606 GN=STON1-GTF2A1L PE=4 SV=1	0.001	3.476	1	1	1	1	1182	132	5.34
Q9NY74	Ewing's tumor-associated antigen 1 OS=Homo sapiens OX=9606 GN=ETAA1 PE=1 SV=2	0.001	3.476	4	1	1	1	926	103.4	7.62
Q8TCG2	Phosphatidylinositol 4-kinase type 2-beta OS=Homo sapiens OX=9606 GN=PI4K2B PE=1 SV=1	0.001	3.47	2	1	1	1	481	54.7	5.97
Q04656	Copper-transporting ATPase 1 OS=Homo sapiens OX=9606 GN=ATP7A PE=1 SV=4	0.001	3.467	1	1	1	1	1500	163.3	6.33
F8WC89	SAC3 domain-containing protein 1 OS=Homo sapiens OX=9606 GN=SAC3D1 PE=1 SV=1	0.001	3.463	4	1	1	1	358	38.6	7.62
E7ETU9	Procollagen-lysine,2-oxoglutarate 5-dioxygenase 2 OS=Homo sapiens OX=9606 GN=PLOD2 PE=1 SV=1	0.001	3.457	2	1	1	1	703	81.1	6.65
Q9NQ92	Coordinator of PRMT5 and differentiation stimulator OS=Homo sapiens OX=9606 GN=COPRS PE=1 SV=3	0.001	3.453	7	1	1	1	184	20.1	4.18
P28370	Probable global transcription activator SNF2L1 OS=Homo sapiens OX=9606 GN=SMARCA1 PE=1 SV=2	0.001	3.452	1	2	3	1	1054	122.5	8.09
K7EQM4	Eukaryotic translation initiation factor 3 subunit K (Fragment) OS=Homo sapiens OX=9606 GN=EIF3K PE=1 SV=1	0.001	3.44	8	1	1	1	170	19.7	5.19
O43808	Peroxisomal membrane protein PMP34 OS=Homo sapiens OX=9606 GN=SLC25A17 PE=1 SV=1	0.001	3.437	3	1	1	1	307	34.5	10.08
I3L3N0	Serine racemase (Fragment) OS=Homo sapiens OX=9606 GN=SRR PE=1 SV=2	0.001	3.401	19	1	1	1	100	11	9.29
Q9Y253	DNA polymerase eta OS=Homo sapiens OX=9606 GN=POLH PE=1 SV=1	0.001	3.38	1	1	1	1	713	78.4	8.44
Q15813	Tubulin-specific chaperone E OS=Homo sapiens OX=9606 GN=TBCE PE=1 SV=1	0.001	3.379	3	2	2	1	527	59.3	6.76
I3L0B8	Solute carrier family 25 member 52 OS=Homo sapiens OX=9606 GN=SLC25A52 PE=1 SV=1	0.001	3.355	5	2	2	2	307	34.9	9.76
M0QYC5	Paired amphipathic helix protein Sin3b OS=Homo sapiens OX=9606 GN=SIN3B PE=1 SV=1	0.001	3.354	3	1	1	1	720	83.6	6.39
G5E9G4	Tetratricopeptide repeat domain 7A, isoform CRA_a OS=Homo sapiens OX=9606 GN=TTC7A PE=1 SV=1	0.001	3.336	1	1	1	1	824	92.7	6.62
K7EIN2	Tudor-interacting repair regulator protein (Fragment) OS=Homo sapiens OX=9606 GN=NUDT16L1 PE=1 SV=1	0.001	3.334	9	1	1	1	198	21.9	8.92
Q2M389	WASH complex subunit 4 OS=Homo sapiens OX=9606 GN=WASHC4 PE=1 SV=2	0.001	3.333	1	1	1	1	1173	136.3	7.44
Q14847	LIM and SH3 domain protein 1 OS=Homo sapiens OX=9606 GN=LASP1 PE=1 SV=2	0.001	3.332	5	1	1	1	261	29.7	7.05
K7EQ21	CXXC finger 1 (PHD domain), isoform CRA_c OS=Homo sapiens OX=9606 GN=CXXC1 PE=1 SV=1	0.001	3.329	4	1	1	1	613	69.3	8.48
F5H6W4	E3 ubiquitin-protein ligase MARCH7 OS=Homo sapiens OX=9606 GN=MARCH7 PE=1 SV=1	0.001	3.318	2	1	1	1	635	70.1	8.15
O43149	Zinc finger ZZ-type and EF-hand domain-containing protein 1 OS=Homo sapiens OX=9606 GN=ZZEF1 PE=1 SV=6	0.001	3.314	1	1	1	1	2961	330.9	5.95
G3V1E0	F-box only protein 3 OS=Homo sapiens OX=9606 GN=FBXO3 PE=1 SV=1	0.001	3.301	2	1	1	1	358	41.1	4.75
Q8NEK5	Zinc finger protein 548 OS=Homo sapiens OX=9606 GN=ZNF548 PE=1 SV=2	0.001	3.282	4	2	2	1	533	62.7	8.03
J3KQ26	Armadillo repeat-containing protein 5 OS=Homo sapiens OX=9606 GN=ARMC5 PE=1 SV=1	0.001	3.272	1	1	1	1	1030	108	8.18
H3BSW6	Cytoplasmic tRNA 2-thiolation protein 2 OS=Homo sapiens OX=9606 GN=CTU2 PE=1 SV=1	0.001	3.261	3	2	2	2	586	63.6	7.01
C9J0A8	WD repeat domain phosphoinositide-interacting protein 4 (Fragment) OS=Homo sapiens OX=9606 GN=WDR45 PE=1 SV=3	0.001	3.251	7	2	3	2	241	27	8.51
P38432	Coilin OS=Homo sapiens OX=9606 GN=COIL PE=1 SV=1	0.001	3.25	2	2	2	2	576	62.6	9.07
A0A0A0MRY4	Uncharacterized protein OS=Homo sapiens OX=9606 PE=4 SV=1	0.001	3.248	2	2	2	1	1105	121.9	7.36
Q92610	Zinc finger protein 592 OS=Homo sapiens OX=9606 GN=ZNF592 PE=1 SV=2	0.001	3.221	1	1	1	1	1267	137.4	7.84
M0QZI7	Zinc finger protein 160, isoform CRA_b OS=Homo sapiens OX=9606 GN=ZNF160 PE=1 SV=1	0.001	3.216	2	1	1	1	782	89.7	9.33
O15085	Rho guanine nucleotide exchange factor 11 OS=Homo sapiens OX=9606 GN=ARHGEF11 PE=1 SV=1	0.001	3.213	1	1	1	1	1522	167.6	5.5
E9PNL8	Diacylglycerol kinase OS=Homo sapiens OX=9606 GN=DGKZ PE=1 SV=1	0.001	3.199	3	1	1	1	707	78.9	6.83
Q96PV7	Protein FAM193B OS=Homo sapiens OX=9606 GN=FAM193B PE=1 SV=3	0.001	3.177	2	1	2	1	902	96.5	7.9
Q9Y2L9	Leucine-rich repeat and calponin homology domain-containing protein 1 OS=Homo sapiens OX=9606 GN=LRCH1 PE=1 SV=3	0.001	3.176	1	1	1	1	728	80.8	5.94
Q9P2B7	Cilia- and flagella-associated protein 97 OS=Homo sapiens OX=9606 GN=CFAP97 PE=1 SV=2	0.001	3.162	2	1	1	1	532	59.4	9.06
P17097	Zinc finger protein 7 OS=Homo sapiens OX=9606 GN=ZNF7 PE=1 SV=1	0.001	3.158	2	1	2	1	686	77.8	8.29
K7EN78	R3H domain-containing protein 4 OS=Homo sapiens OX=9606 GN=R3HDM4 PE=1 SV=1	0.001	3.141	18	1	1	1	97	10.3	10.48
Q86W56	Poly(ADP-ribose) glycohydrolase OS=Homo sapiens OX=9606 GN=PARG PE=1 SV=1	0.001	3.141	1	1	2	1	976	111	6.43
Q719H9	BTB/POZ domain-containing protein KCTD1 OS=Homo sapiens OX=9606 GN=KCTD1 PE=1 SV=1	0.002	3.135	6	2	2	2	257	29.4	7.08
Q92504	Zinc transporter SLC39A7 OS=Homo sapiens OX=9606 GN=SLC39A7 PE=1 SV=2	0.002	3.118	3	1	1	1	469	50.1	6.87
A0A087X1U1	Arf-GAP with GTPase, ANK repeat and PH domain-containing protein 1 OS=Homo sapiens OX=9606 GN=AGAP1 PE=1 SV=1	0.002	3.11	1	1	1	1	750	82.6	8.37
Q7Z412	Peroxisome assembly protein 26 OS=Homo sapiens OX=9606 GN=PEX26 PE=1 SV=2	0.002	3.107	7	1	1	1	305	33.9	6.35
Q86UL3	Glycerol-3-phosphate acyltransferase 4 OS=Homo sapiens OX=9606 GN=GPAT4 PE=1 SV=1	0.002	3.101	3	1	1	1	456	52	9.19
Q9Y4L5	E3 ubiquitin-protein ligase RNF115 OS=Homo sapiens OX=9606 GN=RNF115 PE=1 SV=2	0.002	3.098	3	1	1	1	304	33.7	5.69
J3KNW5	Clusterin-associated protein 1 OS=Homo sapiens OX=9606 GN=CLUAP1 PE=1 SV=1	0.002	3.079	3	1	1	1	432	50.1	4.84
Q96N11	Uncharacterized protein C7orf26 OS=Homo sapiens OX=9606 GN=C7orf26 PE=2 SV=1	0.002	3.064	5	2	3	2	449	50	7.69
O95425	Supervillin OS=Homo sapiens OX=9606 GN=SVIL PE=1 SV=2	0.002	3.058	1	1	1	1	2214	247.6	6.98
M0R2M4	Zinc finger protein 551 (Fragment) OS=Homo sapiens OX=9606 GN=ZNF551 PE=1 SV=1	0.002	3.029	4	2	2	1	556	64.6	8.1
K7EKK3	Ubiquitin carboxyl-terminal hydrolase 32 (Fragment) OS=Homo sapiens OX=9606 GN=USP32 PE=1 SV=1	0.002	3.029	8	1	1	1	133	15.3	7.34
Q9H425	Uncharacterized protein C1orf198 OS=Homo sapiens OX=9606 GN=C1orf198 PE=1 SV=1	0.002	3.027	6	1	1	1	327	36.3	5.72
Q70EL4	Ubiquitin carboxyl-terminal hydrolase 43 OS=Homo sapiens OX=9606 GN=USP43 PE=1 SV=2	0.002	2.995	2	2	2	2	1123	122.7	9.19
Q70Z53	Protein FRA10AC1 OS=Homo sapiens OX=9606 GN=FRA10AC1 PE=1 SV=3	0.002	2.992	4	1	1	1	315	37.5	8.1
Q5MJ34	Protection of telomeres protein 1 variant 3 OS=Homo sapiens OX=9606 GN=POT1 PE=1 SV=1	0.002	2.971	3	1	1	1	518	58.4	8.02
Q86TB9	Protein PAT1 homolog 1 OS=Homo sapiens OX=9606 GN=PATL1 PE=1 SV=2	0.002	2.964	3	2	2	2	770	86.8	6.67
A0A087X0E3	Helicase SRCAP (Fragment) OS=Homo sapiens OX=9606 GN=SRCAP PE=1 SV=1	0.002	2.963	1	1	1	1	1610	168.9	5.66
P15622	Zinc finger protein 250 OS=Homo sapiens OX=9606 GN=ZNF250 PE=1 SV=3	0.002	2.961	3	1	1	1	560	63.4	8.28
Q96EA4	Protein Spindly OS=Homo sapiens OX=9606 GN=SPDL1 PE=1 SV=2	0.002	2.949	2	1	1	1	605	70.1	5.47
Q9UIW2	Plexin-A1 OS=Homo sapiens OX=9606 GN=PLXNA1 PE=1 SV=3	0.002	2.949	0	1	2	1	1896	210.9	6.92
Q96BN8	Ubiquitin thioesterase otulin OS=Homo sapiens OX=9606 GN=OTULIN PE=1 SV=3	0.002	2.931	3	1	1	1	352	40.2	5.47
P00519	Tyrosine-protein kinase ABL1 OS=Homo sapiens OX=9606 GN=ABL1 PE=1 SV=4	0.002	2.931	2	2	2	1	1130	122.8	8.66
O94817	Ubiquitin-like protein ATG12 OS=Homo sapiens OX=9606 GN=ATG12 PE=1 SV=1	0.002	2.922	7	1	1	1	140	15.1	5.1
G3V1R7	Solute carrier family 27 (Fatty acid transporter), member 2, isoform CRA_b OS=Homo sapiens OX=9606 GN=SLC27A2 PE=1 SV=1	0.002	2.91	2	1	1	1	385	44	8.32
Q12815	Tastin OS=Homo sapiens OX=9606 GN=TROAP PE=1 SV=3	0.002	2.899	1	1	1	1	778	83.8	7.36
F8W6C0	Fasciculation and elongation protein zeta-2 (Fragment) OS=Homo sapiens OX=9606 GN=FEZ2 PE=1 SV=8	0.002	2.899	5	1	1	1	245	28.1	4.78
B3KSI3	Branched-chain-amino-acid aminotransferase OS=Homo sapiens OX=9606 GN=BCAT2 PE=1 SV=1	0.002	2.886	5	1	3	1	352	39.9	8.24
A0A1W2PNP0	GPI transamidase component PIG-T (Fragment) OS=Homo sapiens OX=9606 GN=PIGT PE=1 SV=1	0.002	2.885	1	1	1	1	580	65.9	8.65
Q86U38	Nucleolar protein 9 OS=Homo sapiens OX=9606 GN=NOP9 PE=1 SV=1	0.002	2.877	1	1	1	1	636	69.4	7.28
Q7Z449	Cytochrome P450 2U1 OS=Homo sapiens OX=9606 GN=CYP2U1 PE=1 SV=1	0.002	2.86	2	1	1	1	544	61.9	8.4
O95835	Serine/threonine-protein kinase LATS1 OS=Homo sapiens OX=9606 GN=LATS1 PE=1 SV=1	0.002	2.855	1	1	1	1	1130	126.8	8.7
Q8WW22	DnaJ homolog subfamily A member 4 OS=Homo sapiens OX=9606 GN=DNAJA4 PE=1 SV=1	0.002	2.854	4	1	1	1	397	44.8	7.59
Q8TAP8	Protein phosphatase 1 regulatory subunit 35 OS=Homo sapiens OX=9606 GN=PPP1R35 PE=1 SV=1	0.002	2.851	9	1	1	1	253	27.9	8.68
Q9H4L5	Oxysterol-binding protein-related protein 3 OS=Homo sapiens OX=9606 GN=OSBPL3 PE=1 SV=1	0.002	2.848	1	1	1	1	887	101.2	6.87
Q9ULW3	Activator of basal transcription 1 OS=Homo sapiens OX=9606 GN=ABT1 PE=1 SV=1	0.002	2.844	10	1	1	1	272	31.1	9.88
O75808	Calpain-15 OS=Homo sapiens OX=9606 GN=CAPN15 PE=1 SV=1	0.002	2.811	1	1	1	1	1086	117.2	6.71
E9PNZ9	Phosphofurin acidic cluster sorting protein 1 (Fragment) OS=Homo sapiens OX=9606 GN=PACS1 PE=1 SV=1	0.002	2.807	16	1	2	1	79	8.8	9.89
H0YNI7	Transducin-like enhancer protein 3 OS=Homo sapiens OX=9606 GN=TLE3 PE=1 SV=1	0.002	2.803	3	1	1	1	353	38.3	6.99
Q15758	Neutral amino acid transporter B(0) OS=Homo sapiens OX=9606 GN=SLC1A5 PE=1 SV=2	0.002	2.797	2	1	1	1	541	56.6	5.48
Q9H5Q4	Dimethyladenosine transferase 2, mitochondrial OS=Homo sapiens OX=9606 GN=TFB2M PE=1 SV=1	0.002	2.791	5	1	1	1	396	45.3	9.19
Q9HB96	Fanconi anemia group E protein OS=Homo sapiens OX=9606 GN=FANCE PE=1 SV=1	0.002	2.766	3	1	1	1	536	58.7	5.24
Q86YV5	Inactive tyrosine-protein kinase PRAG1 OS=Homo sapiens OX=9606 GN=PRAG1 PE=1 SV=4	0.002	2.763	1	1	2	1	1406	149.5	7.2
A0A0A0MQU1	Inverted formin-2 (Fragment) OS=Homo sapiens OX=9606 GN=INF2 PE=1 SV=1	0.002	2.761	1	1	1	1	717	78.8	5.58
Q96IU2	Zinc finger BED domain-containing protein 3 OS=Homo sapiens OX=9606 GN=ZBED3 PE=1 SV=1	0.002	2.757	3	1	1	1	234	25.1	8.31
Q9BTU6	Phosphatidylinositol 4-kinase type 2-alpha OS=Homo sapiens OX=9606 GN=PI4K2A PE=1 SV=1	0.002	2.735	2	1	1	1	479	54	8.29
U3KQH2	T-box transcription factor TBX18 OS=Homo sapiens OX=9606 GN=TBX18 PE=1 SV=1	0.002	2.719	5	1	1	1	232	26.9	9.39
C9JTM0	Beta-adducin (Fragment) OS=Homo sapiens OX=9606 GN=ADD2 PE=1 SV=3	0.002	2.717	3	1	1	1	332	37.3	5.11
O75063	Glycosaminoglycan xylosylkinase OS=Homo sapiens OX=9606 GN=FAM20B PE=1 SV=1	0.002	2.71	3	1	1	1	409	46.4	6.87
F8W6L0	Ras GTPase-activating protein 4B OS=Homo sapiens OX=9606 GN=RASA4B PE=4 SV=1	0.002	2.683	2	1	1	1	731	82.2	7.64
Q8WV93	AFG1-like ATPase OS=Homo sapiens OX=9606 GN=AFG1L PE=1 SV=2	0.002	2.682	2	1	1	1	481	54.8	7.27
E9PJV6	Syntaxin-17 OS=Homo sapiens OX=9606 GN=STX17 PE=1 SV=1	0.002	2.667	13	1	1	1	68	8.4	9.48
O94925	Glutaminase kidney isoform, mitochondrial OS=Homo sapiens OX=9606 GN=GLS PE=1 SV=1	0.002	2.663	1	1	2	1	669	73.4	7.77
Q9UHB4	NADPH-dependent diflavin oxidoreductase 1 OS=Homo sapiens OX=9606 GN=NDOR1 PE=1 SV=1	0.002	2.66	2	1	1	1	597	66.7	6.35
H0Y9D9	Cytoplasmic polyadenylation element-binding protein 2 (Fragment) OS=Homo sapiens OX=9606 GN=CPEB2 PE=1 SV=1	0.002	2.655	7	1	1	1	167	18.6	7.24
A0A087WU80	Tumor necrosis factor alpha-induced protein 3 OS=Homo sapiens OX=9606 GN=TNFAIP3 PE=1 SV=1	0.002	2.635	2	1	1	1	749	84.9	8.12
Q9Y2D8	Afadin- and alpha-actinin-binding protein OS=Homo sapiens OX=9606 GN=SSX2IP PE=1 SV=3	0.002	2.618	3	2	2	2	614	71.2	6.4
P82663	28S ribosomal protein S25, mitochondrial OS=Homo sapiens OX=9606 GN=MRPS25 PE=1 SV=1	0.002	2.617	8	1	1	1	173	20.1	8.82
A0A0B4J1R2	Acyl-CoA synthetase short-chain family member 3, mitochondrial OS=Homo sapiens OX=9606 GN=ACSS3 PE=1 SV=1	0.003	2.611	2	1	1	1	685	74.5	8.63
Q53HC5	Kelch-like protein 26 OS=Homo sapiens OX=9606 GN=KLHL26 PE=1 SV=2	0.003	2.607	1	1	1	1	615	68.1	6.48
Q9NX62	Inositol monophosphatase 3 OS=Homo sapiens OX=9606 GN=IMPAD1 PE=1 SV=1	0.003	2.605	4	1	1	1	359	38.7	6.86
H7C5E1	NEDD8 ultimate buster 1 (Fragment) OS=Homo sapiens OX=9606 GN=NUB1 PE=1 SV=1	0.003	2.594	13	1	1	1	128	13.8	9.35
Q9BVS4	Serine/threonine-protein kinase RIO2 OS=Homo sapiens OX=9606 GN=RIOK2 PE=1 SV=2	0.003	2.59	3	1	1	1	552	63.2	5.94
Q8N5D0	WD and tetratricopeptide repeats protein 1 OS=Homo sapiens OX=9606 GN=WDTC1 PE=1 SV=2	0.003	2.585	1	1	1	1	677	75.9	7.27
A0A182DWF2	Thioredoxin reductase 2, mitochondrial OS=Homo sapiens OX=9606 GN=TXNRD2 PE=1 SV=1	0.003	2.58	2	1	1	1	494	53.5	6.52
O76061	Stanniocalcin-2 OS=Homo sapiens OX=9606 GN=STC2 PE=1 SV=1	0.003	2.552	5	1	1	1	302	33.2	7.3
O94806	Serine/threonine-protein kinase D3 OS=Homo sapiens OX=9606 GN=PRKD3 PE=1 SV=1	0.003	2.55	1	1	1	1	890	100.4	6.87
Q9UNH6	Sorting nexin-7 OS=Homo sapiens OX=9606 GN=SNX7 PE=1 SV=1	0.003	2.508	4	1	1	1	387	45.3	5.11
Q9C0D2	Centrosomal protein of 295 kDa OS=Homo sapiens OX=9606 GN=CEP295 PE=1 SV=4	0.003	2.507	1	2	2	2	2601	295	6
P42338	Phosphatidylinositol 4,5-bisphosphate 3-kinase catalytic subunit beta isoform OS=Homo sapiens OX=9606 GN=PIK3CB PE=1 SV=1	0.003	2.5	1	1	1	1	1070	122.7	7.09
Q9NYJ8	TGF-beta-activated kinase 1 and MAP3K7-binding protein 2 OS=Homo sapiens OX=9606 GN=TAB2 PE=1 SV=1	0.003	2.49	1	1	1	1	693	76.4	8.54
Q9NY61	Protein AATF OS=Homo sapiens OX=9606 GN=AATF PE=1 SV=1	0.003	2.489	1	1	1	1	560	63.1	4.94
Q15800	Methylsterol monooxygenase 1 OS=Homo sapiens OX=9606 GN=MSMO1 PE=1 SV=1	0.003	2.486	2	1	1	1	293	35.2	7.23
O43314	Inositol hexakisphosphate and diphosphoinositol-pentakisphosphate kinase 2 OS=Homo sapiens OX=9606 GN=PPIP5K2 PE=1 SV=3	0.003	2.477	1	1	1	1	1243	140.3	8.22
E5RFF3	Zinc finger transcription factor Trps1 OS=Homo sapiens OX=9606 GN=TRPS1 PE=1 SV=1	0.003	2.465	2	1	1	1	1035	114.5	7.2
Q8IVS2	Malonyl-CoA-acyl carrier protein transacylase, mitochondrial OS=Homo sapiens OX=9606 GN=MCAT PE=1 SV=2	0.003	2.464	3	1	1	1	390	42.9	8.72
K7ELI4	Coiled-coil domain-containing protein 130 (Fragment) OS=Homo sapiens OX=9606 GN=CCDC130 PE=1 SV=1	0.003	2.459	6	1	1	1	237	27.3	8.92
G3V3Q6	Uncharacterized protein (Fragment) OS=Homo sapiens OX=9606 PE=4 SV=1	0.003	2.458	5	1	1	1	166	19	6.95
Q8NEN9	PDZ domain-containing protein 8 OS=Homo sapiens OX=9606 GN=PDZD8 PE=1 SV=1	0.003	2.446	1	1	1	1	1154	128.5	6.09
B1AHL2	Fibulin-1 OS=Homo sapiens OX=9606 GN=FBLN1 PE=1 SV=1	0.003	2.435	3	1	1	1	721	78.3	5.39
P52429	Diacylglycerol kinase epsilon OS=Homo sapiens OX=9606 GN=DGKE PE=1 SV=1	0.003	2.424	2	1	1	1	567	63.9	7.74
Q9Y664	KICSTOR complex protein kaptin OS=Homo sapiens OX=9606 GN=KPTN PE=1 SV=2	0.003	2.424	2	1	1	1	436	48.1	5.26
H7BZL6	Fibrous sheath-interacting protein 2 (Fragment) OS=Homo sapiens OX=9606 GN=FSIP2 PE=1 SV=1	0.003	2.418	1	1	1	1	973	109.8	8.6
Q8IZQ1	WD repeat and FYVE domain-containing protein 3 OS=Homo sapiens OX=9606 GN=WDFY3 PE=1 SV=2	0.003	2.408	0	1	1	1	3526	395	6.76
E9PGP6	5'-AMP-activated protein kinase subunit gamma-2 OS=Homo sapiens OX=9606 GN=PRKAG2 PE=1 SV=1	0.003	2.407	6	1	1	1	445	50.2	7.94
Q7KZN9	Cytochrome c oxidase assembly protein COX15 homolog OS=Homo sapiens OX=9606 GN=COX15 PE=1 SV=1	0.003	2.406	2	1	1	1	410	46	9.82
Q9BTD8	RNA-binding protein 42 OS=Homo sapiens OX=9606 GN=RBM42 PE=1 SV=1	0.003	2.397	4	1	1	1	480	50.4	9.63
P54278	Mismatch repair endonuclease PMS2 OS=Homo sapiens OX=9606 GN=PMS2 PE=1 SV=2	0.003	2.389	1	1	1	1	862	95.7	6.86
Q5JRA7	TATA box-binding protein-associated factor RNA polymerase I subunit A (Fragment) OS=Homo sapiens OX=9606 GN=TAF1A PE=1 SV=1	0.005	2.387	3	1	1	1	286	33.2	6.39
C9J535	LisH domain-containing protein ARMC9 (Fragment) OS=Homo sapiens OX=9606 GN=ARMC9 PE=1 SV=1	0.005	2.378	9	1	1	1	158	17.7	8.18
Q15464	SH2 domain-containing adapter protein B OS=Homo sapiens OX=9606 GN=SHB PE=1 SV=2	0.005	2.376	2	1	1	1	509	55	8.9
D4Q8H0	Mitogen-activated protein kinase kinase kinase MLT OS=Homo sapiens OX=9606 GN=pk PE=1 SV=1	0.005	2.366	3	1	1	1	455	51.5	5.21
Q8N157	Jouberin OS=Homo sapiens OX=9606 GN=AHI1 PE=1 SV=1	0.005	2.358	1	1	1	1	1196	137	7.12
Q9Y6H3	Mitochondrial inner membrane protease ATP23 homolog OS=Homo sapiens OX=9606 GN=ATP23 PE=1 SV=3	0.005	2.325	4	1	1	1	246	28.1	8.03
F2Z3D1	DnaJ homolog subfamily C member 25 OS=Homo sapiens OX=9606 GN=DNAJC25 PE=4 SV=1	0.005	2.318	9	1	1	1	135	14.6	8.5
P62316	Small nuclear ribonucleoprotein Sm D2 OS=Homo sapiens OX=9606 GN=SNRPD2 PE=1 SV=1	0.005	2.309	8	1	1	1	118	13.5	9.91
Q96NE9	FERM domain-containing protein 6 OS=Homo sapiens OX=9606 GN=FRMD6 PE=1 SV=1	0.005	2.297	2	1	1	1	622	72	7.46
Q9BUL5	PHD finger protein 23 OS=Homo sapiens OX=9606 GN=PHF23 PE=1 SV=1	0.005	2.296	3	1	1	1	403	43.8	5.78
Q96FX7	tRNA (adenine(58)-N(1))-methyltransferase catalytic subunit TRMT61A OS=Homo sapiens OX=9606 GN=TRMT61A PE=1 SV=1	0.006	2.242	7	1	1	1	289	31.4	7.36
Q96G03	Phosphoglucomutase-2 OS=Homo sapiens OX=9606 GN=PGM2 PE=1 SV=4	0.006	2.241	3	1	1	1	612	68.2	6.73
P52564	Dual specificity mitogen-activated protein kinase kinase 6 OS=Homo sapiens OX=9606 GN=MAP2K6 PE=1 SV=1	0.006	2.24	2	1	1	1	334	37.5	7.39
Q8N2Y8	Iporin OS=Homo sapiens OX=9606 GN=RUSC2 PE=1 SV=3	0.006	2.235	1	1	1	1	1516	161.1	6.62
Q9H9Y4	GPN-loop GTPase 2 OS=Homo sapiens OX=9606 GN=GPN2 PE=1 SV=2	0.006	2.232	2	1	1	1	310	34.5	5.25
C9J164	Ras-associated and pleckstrin homology domains-containing protein 1 OS=Homo sapiens OX=9606 GN=RAPH1 PE=1 SV=1	0.006	2.214	6	1	1	1	594	67.1	5.94
Q5VZK9	F-actin-uncapping protein LRRC16A OS=Homo sapiens OX=9606 GN=CARMIL1 PE=1 SV=1	0.006	2.202	1	1	1	1	1371	151.5	7.85
Q5JTC6	APC membrane recruitment protein 1 OS=Homo sapiens OX=9606 GN=AMER1 PE=1 SV=2	0.006	2.196	1	1	1	1	1135	124	4.84
E5RHI8	Protein FAM114A2 (Fragment) OS=Homo sapiens OX=9606 GN=FAM114A2 PE=1 SV=1	0.007	2.17	12	1	1	1	125	13.3	4.68
Q06190	Serine/threonine-protein phosphatase 2A regulatory subunit B'' subunit alpha OS=Homo sapiens OX=9606 GN=PPP2R3A PE=1 SV=1	0.007	2.157	2	1	2	1	1150	130.2	5.21
P10073	Zinc finger and SCAN domain-containing protein 22 OS=Homo sapiens OX=9606 GN=ZSCAN22 PE=1 SV=2	0.007	2.155	3	1	1	1	491	54.5	7.55
Q9Y4P8	WD repeat domain phosphoinositide-interacting protein 2 OS=Homo sapiens OX=9606 GN=WIPI2 PE=1 SV=1	0.007	2.154	4	1	1	1	454	49.4	6.46
M0R1W8	Calcium-binding mitochondrial carrier protein SCaMC-3 (Fragment) OS=Homo sapiens OX=9606 GN=SLC25A23 PE=1 SV=1	0.007	2.154	4	1	1	1	216	23.7	8.69
Q2YD98	UV-stimulated scaffold protein A OS=Homo sapiens OX=9606 GN=UVSSA PE=1 SV=2	0.007	2.126	2	1	1	1	709	80.5	6.3
Q8TF76	Serine/threonine-protein kinase haspin OS=Homo sapiens OX=9606 GN=HASPIN PE=1 SV=3	0.007	2.071	2	1	1	1	798	88.4	9.16
O43422	52 kDa repressor of the inhibitor of the protein kinase OS=Homo sapiens OX=9606 GN=THAP12 PE=1 SV=2	0.007	2.063	3	1	1	1	761	87.6	5.86
A0A0A0MRY0	TBC1 domain family member 22A OS=Homo sapiens OX=9606 GN=TBC1D22A PE=1 SV=1	0.007	2.06	1	1	1	1	487	55.8	5.38
E9PIH8	Transmembrane protein 126A OS=Homo sapiens OX=9606 GN=TMEM126A PE=1 SV=1	0.007	2.017	36	1	1	1	39	4.5	5.1
Q06828	Fibromodulin OS=Homo sapiens OX=9606 GN=FMOD PE=1 SV=2	0.007	2.01	2	1	1	1	376	43.2	6.04
Q9NUS5	AP-5 complex subunit sigma-1 OS=Homo sapiens OX=9606 GN=AP5S1 PE=1 SV=1	0.008	2.002	6	1	1	1	200	22.5	6.87
Q9HCM1	Uncharacterized protein KIAA1551 OS=Homo sapiens OX=9606 GN=KIAA1551 PE=1 SV=3	0.008	1.984	0	1	1	1	1747	194.7	8.78
P47974	mRNA decay activator protein ZFP36L2 OS=Homo sapiens OX=9606 GN=ZFP36L2 PE=1 SV=3	0.008	1.974	3	1	2	1	494	51	8.16
H0YAH1	Heart- and neural crest derivatives-expressed protein 2 (Fragment) OS=Homo sapiens OX=9606 GN=HAND2 PE=4 SV=1	0.008	1.973	9	1	1	1	92	10.5	9.47
A0A1W2PQ22	Lactosylceramide alpha-2,3-sialyltransferase (Fragment) OS=Homo sapiens OX=9606 GN=ST3GAL5 PE=4 SV=1	0.008	1.957	25	1	1	1	61	6.7	9.82
X6RDA4	Paraspeckle component 1 (Fragment) OS=Homo sapiens OX=9606 GN=PSPC1 PE=1 SV=1	0.008	1.954	4	1	1	1	248	27.3	5.45
C9J9N4	Transcriptional activator GLI3 (Fragment) OS=Homo sapiens OX=9606 GN=GLI3 PE=1 SV=1	0.008	1.954	7	1	1	1	180	20.1	7.2
J3KSP9	NAD kinase (Fragment) OS=Homo sapiens OX=9606 GN=NADK PE=1 SV=1	0.008	1.952	27	1	1	1	44	4.9	9.5
Q3B820	Protein FAM161A OS=Homo sapiens OX=9606 GN=FAM161A PE=1 SV=2	0.009	1.937	2	1	1	1	660	76.7	8.03
E9PNL9	Exostosin-2 (Fragment) OS=Homo sapiens OX=9606 GN=EXT2 PE=1 SV=1	0.011	1.914	9	1	1	1	112	13	9.64
Q86UW9	Probable E3 ubiquitin-protein ligase DTX2 OS=Homo sapiens OX=9606 GN=DTX2 PE=1 SV=3	0.011	1.913	2	1	1	1	622	67.2	8.47
Q969S3	Zinc finger protein 622 OS=Homo sapiens OX=9606 GN=ZNF622 PE=1 SV=1	0.011	1.911	2	1	2	1	477	54.2	6.15
Q86TL0	Cysteine protease ATG4D OS=Homo sapiens OX=9606 GN=ATG4D PE=1 SV=1	0.011	1.905	2	1	1	1	474	52.9	8.62
Q96A46	Mitoferrin-2 OS=Homo sapiens OX=9606 GN=SLC25A28 PE=2 SV=1	0.011	1.898	2	1	1	1	364	39.2	8.59
H0YAN8	Rho guanine nucleotide exchange factor 10 (Fragment) OS=Homo sapiens OX=9606 GN=ARHGEF10 PE=1 SV=1	0.011	1.897	2	1	1	1	988	109.6	8
H0Y339	E3 ubiquitin-protein ligase COP1 (Fragment) OS=Homo sapiens OX=9606 GN=COP1 PE=1 SV=1	0.011	1.896	2	1	1	1	566	64.5	6.92
A0A0D9SEJ8	Suppressor of hairy wing homolog 2 (Drosophila), isoform CRA_b OS=Homo sapiens OX=9606 GN=ZNF280B PE=1 SV=1	0.011	1.891	1	1	1	1	543	61.5	7.8
H0YIQ8	KAT8 regulatory NSL complex subunit 2 (Fragment) OS=Homo sapiens OX=9606 GN=KANSL2 PE=1 SV=1	0.011	1.886	4	1	1	1	340	38.5	8.44
Q86V35	Calcium-binding protein 7 OS=Homo sapiens OX=9606 GN=CABP7 PE=1 SV=1	0.011	1.886	3	1	1	1	215	24.4	4.67
C9J3F6	TBC1 domain family member 5 OS=Homo sapiens OX=9606 GN=TBC1D5 PE=1 SV=1	0.011	1.873	3	1	1	1	593	67.5	7.8
Q9BSM1	Polycomb group RING finger protein 1 OS=Homo sapiens OX=9606 GN=PCGF1 PE=1 SV=2	0.011	1.869	10	1	1	1	259	30.3	8.91
Q96S94	Cyclin-L2 OS=Homo sapiens OX=9606 GN=CCNL2 PE=1 SV=1	0.011	1.841	1	1	2	1	520	58.1	10.26
Q6UX07	Dehydrogenase/reductase SDR family member 13 OS=Homo sapiens OX=9606 GN=DHRS13 PE=2 SV=1	0.011	1.833	2	1	1	1	377	40.8	7.69
O00635	E3 ubiquitin-protein ligase TRIM38 OS=Homo sapiens OX=9606 GN=TRIM38 PE=1 SV=1	0.011	1.828	2	1	1	1	465	53.4	7.02
Q5T2S9	Armadillo repeat-containing protein 4 (Fragment) OS=Homo sapiens OX=9606 GN=ARMC4 PE=1 SV=1	0.011	1.826	2	1	1	1	389	44.3	9.03
Q9H0F6	Sharpin OS=Homo sapiens OX=9606 GN=SHARPIN PE=1 SV=1	0.012	1.816	3	1	1	1	387	39.9	5.8
O94826	Mitochondrial import receptor subunit TOM70 OS=Homo sapiens OX=9606 GN=TOMM70 PE=1 SV=1	0.012	1.812	1	1	2	1	608	67.4	7.12
H0YKI4	E3 ubiquitin-protein ligase RNF31 (Fragment) OS=Homo sapiens OX=9606 GN=RNF31 PE=4 SV=1	0.012	1.795	4	1	1	1	165	18.3	7.59
Q96F63	Coiled-coil domain-containing protein 97 OS=Homo sapiens OX=9606 GN=CCDC97 PE=1 SV=1	0.012	1.793	5	1	1	1	343	38.9	4.59
P50479	PDZ and LIM domain protein 4 OS=Homo sapiens OX=9606 GN=PDLIM4 PE=1 SV=2	0.012	1.779	2	1	2	1	330	35.4	7.91
A0A1B0GW64	Small integral membrane protein 33 OS=Homo sapiens OX=9606 GN=SMIM33 PE=3 SV=1	0.013	1.744	11	1	1	1	132	14.1	5.33
Q9ULR0	Pre-mRNA-splicing factor ISY1 homolog OS=Homo sapiens OX=9606 GN=ISY1 PE=1 SV=3	0.013	1.742	5	1	1	1	285	33	5.17
Q9BVL2	Nucleoporin p58/p45 OS=Homo sapiens OX=9606 GN=NUP58 PE=1 SV=1	0.013	1.732	2	1	1	1	599	60.9	9.33
P40692	DNA mismatch repair protein Mlh1 OS=Homo sapiens OX=9606 GN=MLH1 PE=1 SV=1	0.013	1.729	2	1	1	1	756	84.5	5.72
O75691	Small subunit processome component 20 homolog OS=Homo sapiens OX=9606 GN=UTP20 PE=1 SV=3	0.013	1.728	0	1	1	1	2785	318.2	7.39
J3KS22	L-xylulose reductase (Fragment) OS=Homo sapiens OX=9606 GN=DCXR PE=1 SV=8	0.013	1.726	4	1	1	1	223	23.8	8.21
P0C7X5	Zinc finger protein 806 OS=Homo sapiens OX=9606 GN=ZNF806 PE=3 SV=1	0.013	1.694	1	1	1	1	589	67.8	8.41
H0YDL5	Ras-related protein Rab-2A (Fragment) OS=Homo sapiens OX=9606 GN=RAB2A PE=4 SV=1	0.014	1.71	16	1	1	1	69	7.6	8.72
J3KSG2	Cytospin-B (Fragment) OS=Homo sapiens OX=9606 GN=SPECC1 PE=1 SV=1	0.014	1.708	4	1	1	1	534	60.1	6.58
Q86XN7	Proline and serine-rich protein 1 OS=Homo sapiens OX=9606 GN=PROSER1 PE=1 SV=2	0.014	1.678	1	1	1	1	944	95.6	8.88
Q6PD62	RNA polymerase-associated protein CTR9 homolog OS=Homo sapiens OX=9606 GN=CTR9 PE=1 SV=1	0.014	1.66	1	1	1	1	1173	133.4	6.77
O75807	Protein phosphatase 1 regulatory subunit 15A OS=Homo sapiens OX=9606 GN=PPP1R15A PE=1 SV=1	0.014	1.66	1	1	1	1	674	73.4	4.61
Q9P0J1	[Pyruvate dehydrogenase [acetyl-transferring]]-phosphatase 1, mitochondrial OS=Homo sapiens OX=9606 GN=PDP1 PE=1 SV=3	0.014	1.659	2	1	1	1	537	61	6.67
Q7Z6J8	E3 ubiquitin-protein ligase E3D OS=Homo sapiens OX=9606 GN=UBE3D PE=1 SV=2	0.014	1.655	3	1	1	1	389	43.6	8.13
Q09328	Alpha-1,6-mannosylglycoprotein 6-beta-N-acetylglucosaminyltransferase A OS=Homo sapiens OX=9606 GN=MGAT5 PE=1 SV=1	0.015	1.651	1	1	1	1	741	84.5	8.12
Q12946	Forkhead box protein F1 OS=Homo sapiens OX=9606 GN=FOXF1 PE=1 SV=2	0.015	1.648	7	1	1	1	379	40.1	9.1
Q5TCQ9	Membrane-associated guanylate kinase, WW and PDZ domain-containing protein 3 OS=Homo sapiens OX=9606 GN=MAGI3 PE=1 SV=3	0.015	1.643	1	1	1	1	1481	162.8	8.09
K7EQI4	Zinc finger protein 559 OS=Homo sapiens OX=9606 GN=ZNF559 PE=4 SV=1	0.015	1.621	4	1	1	1	175	20.8	5.29
Q9Y2L6	FERM domain-containing protein 4B OS=Homo sapiens OX=9606 GN=FRMD4B PE=1 SV=4	0.015	1.617	1	1	1	1	1034	118	8.62
E7EN86	Zinc finger protein 143 OS=Homo sapiens OX=9606 GN=ZNF143 PE=1 SV=1	0.015	1.617	1	1	1	1	610	65.8	6.16
O75962	Triple functional domain protein OS=Homo sapiens OX=9606 GN=TRIO PE=1 SV=2	0.015	1.609	0	1	1	1	3097	346.7	6.37
Q9HAY2	Melanoma-associated antigen F1 OS=Homo sapiens OX=9606 GN=MAGEF1 PE=1 SV=2	0.015	1.605	3	1	1	1	307	35.2	9.72
V9GYV0	Microtubule-associated serine/threonine-protein kinase 3 (Fragment) OS=Homo sapiens OX=9606 GN=MAST3 PE=1 SV=1	0.015	1.604	14	1	2	1	86	10	4.68
A0A087WZK0	Deoxyhypusine synthase OS=Homo sapiens OX=9606 GN=DHPS PE=1 SV=1	0.015	1.59	5	1	1	1	370	41.1	5.47
D6RG18	Cyclin-H OS=Homo sapiens OX=9606 GN=CCNH PE=1 SV=1	0.015	1.588	5	1	1	1	255	29.5	8.19
Q9NYQ8	Protocadherin Fat 2 OS=Homo sapiens OX=9606 GN=FAT2 PE=1 SV=2	0.015	1.58	0	1	1	1	4349	479	5.16
G8JLD5	Dynamin-1-like protein OS=Homo sapiens OX=9606 GN=DNM1L PE=1 SV=1	0.016	1.576	1	1	1	1	712	79.6	7.08
Q562F6	Shugoshin 2 OS=Homo sapiens OX=9606 GN=SGO2 PE=1 SV=2	0.017	1.554	1	1	1	1	1265	144.7	7.91
Q9NRK6	ATP-binding cassette sub-family B member 10, mitochondrial OS=Homo sapiens OX=9606 GN=ABCB10 PE=1 SV=2	0.017	1.549	1	1	1	1	738	79.1	9.85
J3QSH4	Vascular endothelial zinc finger 1 OS=Homo sapiens OX=9606 GN=VEZF1 PE=1 SV=1	0.017	1.547	1	1	1	1	512	55.8	9.57
Q8TEL6	Short transient receptor potential channel 4-associated protein OS=Homo sapiens OX=9606 GN=TRPC4AP PE=1 SV=2	0.017	1.538	1	1	1	1	797	90.8	7.61
Q99708	DNA endonuclease RBBP8 OS=Homo sapiens OX=9606 GN=RBBP8 PE=1 SV=2	0.017	1.538	2	1	1	1	897	101.9	6.3
E9PHT3	GRAM domain-containing protein 1C OS=Homo sapiens OX=9606 GN=GRAMD1C PE=1 SV=1	0.017	1.537	2	1	1	1	495	56.5	8.38
P17026	Zinc finger protein 22 OS=Homo sapiens OX=9606 GN=ZNF22 PE=1 SV=3	0.017	1.523	6	1	1	1	224	25.9	10.04
O94985	Calsyntenin-1 OS=Homo sapiens OX=9606 GN=CLSTN1 PE=1 SV=1	0.017	1.52	1	1	1	1	981	109.7	4.91
H7C3G0	RBR-type E3 ubiquitin transferase (Fragment) OS=Homo sapiens OX=9606 GN=RNF144A PE=3 SV=1	0.017	1.52	3	1	1	1	264	30	5.8
O14657	Torsin-1B OS=Homo sapiens OX=9606 GN=TOR1B PE=1 SV=2	0.018	1.508	2	1	1	1	336	38	8.54
Q9HC52	Chromobox protein homolog 8 OS=Homo sapiens OX=9606 GN=CBX8 PE=1 SV=3	0.018	1.502	6	1	1	1	389	43.4	9.91
P29375	Lysine-specific demethylase 5A OS=Homo sapiens OX=9606 GN=KDM5A PE=1 SV=3	0.019	1.493	1	1	1	1	1690	192	6.49
K7ERA3	Endoplasmic reticulum protein SC65 (Fragment) OS=Homo sapiens OX=9606 GN=P3H4 PE=1 SV=1	0.019	1.486	4	1	1	1	221	26	5.48
H0Y380	Receptor-type tyrosine-protein phosphatase F (Fragment) OS=Homo sapiens OX=9606 GN=PTPRF PE=1 SV=1	0.02	1.479	1	1	1	1	979	111.1	6.61
Q9Y672	Dolichyl pyrophosphate Man9GlcNAc2 alpha-1,3-glucosyltransferase OS=Homo sapiens OX=9606 GN=ALG6 PE=1 SV=2	0.02	1.473	3	1	2	1	507	58.1	8.46
Q5VTE6	Protein angel homolog 2 OS=Homo sapiens OX=9606 GN=ANGEL2 PE=2 SV=1	0.021	1.461	2	1	1	1	544	62.3	7.81
Q6ZSC3	RNA-binding protein 43 OS=Homo sapiens OX=9606 GN=RBM43 PE=2 SV=1	0.021	1.461	3	1	1	1	357	40.6	9.66
Q86VD1	MORC family CW-type zinc finger protein 1 OS=Homo sapiens OX=9606 GN=MORC1 PE=2 SV=2	0.022	1.441	1	1	2	1	984	112.8	7.85
F8VSD1	Actin-related protein 6 OS=Homo sapiens OX=9606 GN=ACTR6 PE=1 SV=1	0.023	1.411	2	1	1	1	294	34	4.81
P98066	Tumor necrosis factor-inducible gene 6 protein OS=Homo sapiens OX=9606 GN=TNFAIP6 PE=1 SV=2	0.024	1.392	3	1	1	1	277	31.2	6.79
Q96HU1	Small G protein signaling modulator 3 OS=Homo sapiens OX=9606 GN=SGSM3 PE=1 SV=1	0.024	1.383	1	1	1	1	749	85.3	6
Q9UDV7	Zinc finger protein 282 OS=Homo sapiens OX=9606 GN=ZNF282 PE=1 SV=3	0.026	1.36	1	1	1	1	671	74.2	5.9
D6RGJ2	TNFAIP3-interacting protein 2 OS=Homo sapiens OX=9606 GN=TNIP2 PE=1 SV=1	0.026	1.354	2	1	1	1	346	38.9	6.43
Q8NEV4	Myosin-IIIa OS=Homo sapiens OX=9606 GN=MYO3A PE=1 SV=2	0.026	1.352	0	1	1	1	1616	186.1	8.91
A0A2R8Y7Q1	Nucleosome-remodeling factor subunit BPTF OS=Homo sapiens OX=9606 GN=BPTF PE=1 SV=1	0.026	1.351	0	1	1	1	2965	330.6	6.1
Q96S65	Cysteine/serine-rich nuclear protein 1 OS=Homo sapiens OX=9606 GN=CSRNP1 PE=1 SV=2	0.026	1.348	2	1	2	1	589	63.5	4.73
Q75VX8	GRB2-associated and regulator of MAPK protein 2 OS=Homo sapiens OX=9606 GN=GAREM2 PE=1 SV=3	0.026	1.345	2	1	1	1	874	92.8	6.9
A0A0J9YVX5	Uncharacterized protein (Fragment) OS=Homo sapiens OX=9606 PE=4 SV=1	0.026	1.345	6	1	1	1	310	33.8	6.04
H0YBE8	Protein KIBRA (Fragment) OS=Homo sapiens OX=9606 GN=WWC1 PE=1 SV=1	0.026	1.343	1	1	1	1	889	99	5.77
Q9UPM8	AP-4 complex subunit epsilon-1 OS=Homo sapiens OX=9606 GN=AP4E1 PE=1 SV=2	0.026	1.337	1	1	1	1	1137	127.2	5.99
Q8IWV8	E3 ubiquitin-protein ligase UBR2 OS=Homo sapiens OX=9606 GN=UBR2 PE=1 SV=1	0.026	1.334	1	1	1	1	1755	200.4	6.24
F5GZ99	Lysine-specific demethylase 5A (Fragment) OS=Homo sapiens OX=9606 GN=KDM5A PE=1 SV=1	0.026	1.333	8	1	1	1	126	14.1	9.1
Q9UBZ4	DNA-(apurinic or apyrimidinic site) lyase 2 OS=Homo sapiens OX=9606 GN=APEX2 PE=1 SV=1	0.026	1.333	2	1	1	1	518	57.4	8.29
Q95460	Major histocompatibility complex class I-related gene protein OS=Homo sapiens OX=9606 GN=MR1 PE=1 SV=1	0.027	1.324	2	1	1	1	341	39.3	6.3
O15117	FYN-binding protein 1 OS=Homo sapiens OX=9606 GN=FYB1 PE=1 SV=2	0.027	1.32	2	1	1	1	783	85.3	6.48
Q8NCA9	Zinc finger protein 784 OS=Homo sapiens OX=9606 GN=ZNF784 PE=1 SV=1	0.027	1.313	4	1	1	1	323	34.2	7.8
Q9NZD2	Glycolipid transfer protein OS=Homo sapiens OX=9606 GN=GLTP PE=1 SV=3	0.028	1.306	5	1	1	1	209	23.8	7.39
P35556	Fibrillin-2 OS=Homo sapiens OX=9606 GN=FBN2 PE=1 SV=3	0.028	1.304	0	1	1	1	2912	314.6	4.86
P14543	Nidogen-1 OS=Homo sapiens OX=9606 GN=NID1 PE=1 SV=3	0.028	1.301	1	1	1	1	1247	136.3	5.29
Q8NBF2	NHL repeat-containing protein 2 OS=Homo sapiens OX=9606 GN=NHLRC2 PE=1 SV=1	0.028	1.294	1	1	2	1	726	79.4	5.55
E7EW32	Vacuolar fusion protein MON1 homolog B OS=Homo sapiens OX=9606 GN=MON1B PE=1 SV=1	0.028	1.286	2	1	1	1	438	47.8	6.54
Q99814	Endothelial PAS domain-containing protein 1 OS=Homo sapiens OX=9606 GN=EPAS1 PE=1 SV=3	0.029	1.283	1	1	1	1	870	96.4	6.28
P12883	Myosin-7 OS=Homo sapiens OX=9606 GN=MYH7 PE=1 SV=5	0.029	1.279	0	1	1	1	1935	223	5.8
E9PQM3	PHD finger protein 21A (Fragment) OS=Homo sapiens OX=9606 GN=PHF21A PE=1 SV=1	0.03	1.26	8	1	1	1	101	11.9	9.28
Q92611	ER degradation-enhancing alpha-mannosidase-like protein 1 OS=Homo sapiens OX=9606 GN=EDEM1 PE=1 SV=1	0.031	1.252	1	1	1	1	657	73.7	6.92
Q7L5Y6	DET1 homolog OS=Homo sapiens OX=9606 GN=DET1 PE=1 SV=2	0.031	1.248	1	1	1	1	550	63.8	7.56
Q9NZB8	Molybdenum cofactor biosynthesis protein 1 OS=Homo sapiens OX=9606 GN=MOCS1 PE=1 SV=3	0.031	1.247	1	1	1	1	636	70.1	9.26
B5MC51	LIM domain kinase 2 OS=Homo sapiens OX=9606 GN=LIMK2 PE=1 SV=1	0.031	1.243	3	1	1	1	629	71.1	7.15
P0CW24	Paraneoplastic antigen-like protein 6A OS=Homo sapiens OX=9606 GN=PNMA6A PE=1 SV=2	0.033	1.231	4	1	1	1	399	43.8	5.3
D6RAR0	5-phosphohydroxy-L-lysine phospho-lyase OS=Homo sapiens OX=9606 GN=PHYKPL PE=1 SV=1	0.033	1.228	10	1	1	1	123	13.9	6.67
Q14832	Metabotropic glutamate receptor 3 OS=Homo sapiens OX=9606 GN=GRM3 PE=1 SV=2	0.034	1.224	1	1	1	1	879	98.8	7.66
Q9NX07	tRNA selenocysteine 1-associated protein 1 OS=Homo sapiens OX=9606 GN=TRNAU1AP PE=1 SV=1	0.034	1.222	3	1	1	1	287	32.5	4.74
Q9C0I1	Myotubularin-related protein 12 OS=Homo sapiens OX=9606 GN=MTMR12 PE=1 SV=2	0.034	1.209	2	1	1	1	747	86.1	6.62
B1AL33	E3 ubiquitin-protein ligase UHRF2 OS=Homo sapiens OX=9606 GN=UHRF2 PE=1 SV=1	0.034	1.207	10	1	1	1	136	15.3	8.92
D6RHY8	DNA helicase MCM9 (Fragment) OS=Homo sapiens OX=9606 GN=MCM9 PE=4 SV=1	0.034	1.206	9	1	1	1	156	17.8	6.01
O15054	Lysine-specific demethylase 6B OS=Homo sapiens OX=9606 GN=KDM6B PE=1 SV=4	0.034	1.203	2	1	1	1	1643	176.5	8.54
P34820	Bone morphogenetic protein 8B OS=Homo sapiens OX=9606 GN=BMP8B PE=2 SV=2	0.035	1.195	3	1	1	1	402	44.7	8.41
H7C3Y7	Neurobeachin-like protein 2 (Fragment) OS=Homo sapiens OX=9606 GN=NBEAL2 PE=1 SV=1	0.035	1.193	1	1	1	1	1093	121.6	6.28
Q9NSK0	Kinesin light chain 4 OS=Homo sapiens OX=9606 GN=KLC4 PE=1 SV=3	0.035	1.193	2	1	1	1	619	68.6	6.18
A0AVK6	Transcription factor E2F8 OS=Homo sapiens OX=9606 GN=E2F8 PE=1 SV=1	0.035	1.191	1	1	1	1	867	94.1	8.98
Q9UNS1	Protein timeless homolog OS=Homo sapiens OX=9606 GN=TIMELESS PE=1 SV=2	0.036	1.18	1	1	1	1	1208	138.6	5.4
K7EPL5	Evolutionarily conserved-signaling intermediate in Toll pathway, mitochondrial (Fragment) OS=Homo sapiens OX=9606 GN=ECSIT PE=1 SV=1	0.037	1.179	8	1	1	1	227	25.9	9.83
F5GY18	Zinc finger and SCAN domain-containing protein 2 OS=Homo sapiens OX=9606 GN=ZSCAN2 PE=1 SV=1	0.038	1.161	5	1	1	1	200	22.6	4.35
Q7Z5L9	Interferon regulatory factor 2-binding protein 2 OS=Homo sapiens OX=9606 GN=IRF2BP2 PE=1 SV=2	0.039	1.155	2	1	1	1	587	61	8.69
Q14331	Protein FRG1 OS=Homo sapiens OX=9606 GN=FRG1 PE=1 SV=1	0.039	1.152	4	1	1	1	258	29.2	9.01
Q96I76	G patch domain-containing protein 3 OS=Homo sapiens OX=9606 GN=GPATCH3 PE=1 SV=1	0.039	1.151	1	1	1	1	525	59.3	5.01
A8MWX3	Putative WAS protein family homolog 4 OS=Homo sapiens OX=9606 GN=WASH4P PE=5 SV=1	0.039	1.15	2	1	1	1	477	51.6	6.67
Q92628	Uncharacterized protein KIAA0232 OS=Homo sapiens OX=9606 GN=KIAA0232 PE=1 SV=5	0.04	1.138	0	1	1	1	1395	154.7	4.78
H0YBL1	Inositol-1-monophosphatase (Fragment) OS=Homo sapiens OX=9606 GN=IMPA1 PE=1 SV=1	0.041	1.13	4	1	1	1	265	28.6	6.21
H7C543	CD166 antigen (Fragment) OS=Homo sapiens OX=9606 GN=ALCAM PE=1 SV=1	0.041	1.129	3	1	1	1	344	38.2	5.58
Q5T481	RNA-binding protein 20 OS=Homo sapiens OX=9606 GN=RBM20 PE=1 SV=3	0.041	1.125	1	1	1	1	1227	134.3	5.69
