# Supplementary material for: CRISPR-based screening identifies XPO7 as a positive regulator of senescence
Source: Protein Cell. 2023 Mar 10;14(8):623–8. doi: 10.1093/procel/pwad012 (PMC10392025; doi:10.1093/procel/pwad012)
Supplement: pwad012_suppl_Supplementary_Table_S3 [file pwad012_suppl_supplementary_table_s3.xlsx]

## Sheet: NTSAG library
Table S3. Sequence information of sgRNAs and primers used for CRISPR/Cas9-based screen library construction, gene editing, plasmid construction, RT-qPCR analysis as well as the donor information of human primary fibroblast.
sgRNA sequence in NTSAG library:
Primers for qPCR
Name	Sequence
NUP107 sgRNA (5' - 3')	AGATATCATCCCCTGTAATC
NUP107 sgRNA (5' - 3')	CGAGGGATAACCTGGTTTCT
NUP107 sgRNA (5' - 3')	CAAGGCTGTCGAAATGAGCT
NUP133 sgRNA (5' - 3')	AGAGCCATTACCTTAGTAAT
NUP133 sgRNA (5' - 3')	TGCTCTGTCACCTATTACTA
NUP133 sgRNA (5' - 3')	CTCCAGTGGAAATCACTAGG
NUP153 sgRNA (5' - 3')	TATTCGCCGAGCTGTTGAAC
NUP153 sgRNA (5' - 3')	CCATCTGGTATATGCCGATG
NUP153 sgRNA (5' - 3')	CTGTTCAACAGACACAAGCG
NUP155 sgRNA (5' - 3')	ACCTCATGTGCGACACCTCC
NUP155 sgRNA (5' - 3')	ACCAGGAGGTGTCGCACATG
NUP155 sgRNA (5' - 3')	TGGGAGAGGAACTCTTCGGA
NUP160 sgRNA (5' - 3')	CAGTTCCAGCAGTAAGCCGA
NUP160 sgRNA (5' - 3')	TGCAGGTATGGTGTCAGTCG
NUP160 sgRNA (5' - 3')	ACTACGAATGTGGTCTTACA
NUP188 sgRNA (5' - 3')	AGAACTGCATCAGTTTGCGC
NUP188 sgRNA (5' - 3')	AGATGTAGCTTCACCATTGA
NUP188 sgRNA (5' - 3')	AGTACTGAAACACATTCAGC
NUP205 sgRNA (5' - 3')	TCCCCGTCTAGACTGTATCA
NUP205 sgRNA (5' - 3')	TACAGAGGGAGTCGCCATTC
NUP205 sgRNA (5' - 3')	AAGAACAGCTACTAATCCTC
NUP210 sgRNA (5' - 3')	CAGCGTGAAGTTAACGCGCG
NUP210 sgRNA (5' - 3')	CACGCGCGTTAACTTCACGC
NUP210 sgRNA (5' - 3')	CGTTCTCACCTTCGGAGTCC
NUP214 sgRNA (5' - 3')	AATGAAAGAAATCGTGACTC
NUP214 sgRNA (5' - 3')	GAAAGATTCAGATCCTGTAA
NUP214 sgRNA (5' - 3')	CCTGAAAACAACTTTACTTG
NUP35 sgRNA (5' - 3')	ATTCACCTACCTGCAAGTAA
NUP35 sgRNA (5' - 3')	GTAGATGTAACTCCAACAAG
NUP35 sgRNA (5' - 3')	CCACTAATTGATCGAGGTTG
NUP37 sgRNA (5' - 3')	TAAACTTACTTGATTACTGG
NUP37 sgRNA (5' - 3')	TATTGCCACCATATGCAATT
NUP37 sgRNA (5' - 3')	ACACTTCGAACATTTCACCA
NUP43 sgRNA (5' - 3')	CCTTCACCATCCAAATAACC
NUP43 sgRNA (5' - 3')	AAGTTCTTTACCTGGTTATT
NUP43 sgRNA (5' - 3')	GTTCACAGACAGAGACCTAC
NUP50 sgRNA (5' - 3')	ATACTTCAGTCTGACACTGG
NUP50 sgRNA (5' - 3')	CTACTTACCAAAGGCTACCT
NUP50 sgRNA (5' - 3')	ATAGGTTCTCTTGCTGCAAA
NUP54 sgRNA (5' - 3')	CAACAATAATATTCCGCCAG
NUP54 sgRNA (5' - 3')	TAATACCTTAAATCGGCAAA
NUP54 sgRNA (5' - 3')	GGGACAACATCTACAACTGC
NUP62 sgRNA (5' - 3')	GACCGCACGCTGATCGAGAA
NUP62 sgRNA (5' - 3')	ATCGAGCACCTGAACACGTC
NUP62 sgRNA (5' - 3')	CAAGATCCTCAATGCGCACA
NUP85 sgRNA (5' - 3')	ATCAGTCATCAGAGCATGTA
NUP85 sgRNA (5' - 3')	ATATAGATAAAGGGGCAACT
NUP85 sgRNA (5' - 3')	CTTTATCTATATCATCCGTA
NUP88 sgRNA (5' - 3')	AGGGCGTATACCGCATCTCT
NUP88 sgRNA (5' - 3')	GTGAAAAATCTCTCCGCAAC
NUP88 sgRNA (5' - 3')	TAACATCAGACAACGTAATC
NUP93 sgRNA (5' - 3')	CCTCTTCCGGGACTCTTCGA
NUP93 sgRNA (5' - 3')	TGTCAAGTCCCCGAGACCCG
NUP93 sgRNA (5' - 3')	AGACCTGCTTGCCGCTTCAC
NUP98 sgRNA (5' - 3')	GAGTCCTCCACTGCTAGTAC
NUP98 sgRNA (5' - 3')	ACTACTAGTGGAGGGGCATT
NUP98 sgRNA (5' - 3')	TTTGGAACCAGTACTAGCAG
SEC13 sgRNA (5' - 3')	AGTCGTGTCCCGCATGCTCG
SEC13 sgRNA (5' - 3')	AGATCCTTATCGCCGACCTC
SEC13 sgRNA (5' - 3')	TGCCAGGATGTTGCCGTACA
SEH1L sgRNA (5' - 3')	CATTCCCCCATGATCGCCGT
SEH1L sgRNA (5' - 3')	TGACAGTAGCCCCAACGCAA
SEH1L sgRNA (5' - 3')	TTAGCAACCTGTTCCGCAGA
RANBP2 sgRNA (5' - 3')	CTTTGCGTTCAAGTTTAGAA
RANBP2 sgRNA (5' - 3')	AGCGATACACCTCCACTAGC
RANBP2 sgRNA (5' - 3')	ACAAAGCCGTTGAATGTTAC
NUPL2 sgRNA (5' - 3')	TCCATTGATTTATTAAACGT
NUPL2 sgRNA (5' - 3')	GGATGACATTGGAATATCTC
NUPL2 sgRNA (5' - 3')	TTTGGGAATCATCAGGGCAG
NUPL1 sgRNA (5' - 3')	TCTGAAGCAGCTCCTGTCGT
NUPL1 sgRNA (5' - 3')	GCATATTCATGTTGAAGTCC
NUPL1 sgRNA (5' - 3')	AGAACCCAGAAGACACCACC
TPR sgRNA (5' - 3')	GCCGCAAGCTTTGACACTCT
TPR sgRNA (5' - 3')	CCCGAGAGTGTCAAAGCTTG
TPR sgRNA (5' - 3')	CAAGAACTTGAATACTTAAC
Pom121 sgRNA (5' - 3')	ACTTGCGTAAGCGCCTGTCA
Pom121 sgRNA (5' - 3')	ACTGAGTGCCCTCAAAGAGA
Pom121 sgRNA (5' - 3')	TGGGGCGTTACTTGATGGTG
NDC1 sgRNA (5' - 3')	TGCTCCAGACTAGCTCTGAT
NDC1 sgRNA (5' - 3')	GTGTGCTGCAGTGATAACCC
NDC1 sgRNA (5' - 3')	AGATTACATAGGAACTATAC
KPNA1 sgRNA (5' - 3')	TCATCGATGCGGGAGTATGT
KPNA1 sgRNA (5' - 3')	TGTCAGTGACACTGATGTAC
KPNA1 sgRNA (5' - 3')	GATGAAGTTATCAGCACACC
KPNA2 sgRNA (5' - 3')	AATGAGGCGTCGCAGAATAG
KPNA2 sgRNA (5' - 3')	TCTTCTAGGGCACTGTAAAT
KPNA2 sgRNA (5' - 3')	ATTTCGGAATCAAACCAGCC
KPNA3 sgRNA (5' - 3')	ACAGCACTCAATTGGACCAC
KPNA3 sgRNA (5' - 3')	ATACCTGCAATATAGCTTCT
KPNA3 sgRNA (5' - 3')	AACCCTAGAAGCTATATTGC
KPNA4 sgRNA (5' - 3')	TTGAACAATAGCTTCTAGAG
KPNA4 sgRNA (5' - 3')	ATGAAGTTGTAGTTGAATTA
KPNA4 sgRNA (5' - 3')	CTTGCTCACAGACATTCTGA
KPNA5 sgRNA (5' - 3')	TATGCTTGAAAGTCCTATAC
KPNA5 sgRNA (5' - 3')	CTTCGTCTACGCATCTCTTG
KPNA5 sgRNA (5' - 3')	GTAAAGTATACCTCTGGAAT
KPNA6 sgRNA (5' - 3')	ACGAACCGATCCACCACTCT
KPNA6 sgRNA (5' - 3')	CTAGAGACCATGGCGAGCCC
KPNA6 sgRNA (5' - 3')	AGTTATCAACACTCCAAGAG
KPNA7 sgRNA (5' - 3')	TTCGGAGCAGACTCGTGCCG
KPNA7 sgRNA (5' - 3')	AAGACACTTACCGGCAGGGT
KPNA7 sgRNA (5' - 3')	CGAAGTCCCTGAAGCGATGT
KPNB1 sgRNA (5' - 3')	ATCTTGGCAAATATAACCGA
KPNB1 sgRNA (5' - 3')	GCTAGCTTCACATTATTACT
KPNB1 sgRNA (5' - 3')	GATTCTGACTGCCATAATCC
IPO11 sgRNA (5' - 3')	GAGAAAACTACTCTGCGTGC
IPO11 sgRNA (5' - 3')	GTTAACACAGGCCACCAGTC
IPO11 sgRNA (5' - 3')	TTCTCACTAACCTGGTTTAT
IPO13 sgRNA (5' - 3')	CGATGGATTGGAAGCCGTAG
IPO13 sgRNA (5' - 3')	TAATCATGTTGACGAGTGCC
IPO13 sgRNA (5' - 3')	GAGCTGGTGGTCTCATTGAC
IPO4 sgRNA (5' - 3')	AGCATTGCGTACAACTTGCG
IPO4 sgRNA (5' - 3')	GCTCCTCGCCTACTTGAAGT
IPO4 sgRNA (5' - 3')	AAGAGGCACCGACTTCAAGT
IPO5 sgRNA (5' - 3')	TATGCAGCCTGTAATGCCGT
IPO5 sgRNA (5' - 3')	CAGGCTGCATACCTTACTCT
IPO5 sgRNA (5' - 3')	CAAATGCCTGAGGATCAAGT
IPO7 sgRNA (5' - 3')	ATGATCGACCTGAGTTACCA
IPO7 sgRNA (5' - 3')	AATACATACCTGATGAGCTC
IPO7 sgRNA (5' - 3')	CCTGGTGCTGTTTCTCGATC
IPO8 sgRNA (5' - 3')	TCTTCCGAACTATTATCGAC
IPO8 sgRNA (5' - 3')	CGGTCCTGTCGATAATAGTT
IPO8 sgRNA (5' - 3')	TCTATCTTGTCGACCACTCC
IPO9 sgRNA (5' - 3')	GGTACCTGTCAGCACACGCA
IPO9 sgRNA (5' - 3')	AGAACTGACTGTAGATCCCC
IPO9 sgRNA (5' - 3')	GGCAATGGCTGACACTGCAT
XPO1 sgRNA (5' - 3')	GCTAACATTGTCATAATTGC
XPO1 sgRNA (5' - 3')	TCAACTGTGTCAGTTTGTAA
XPO1 sgRNA (5' - 3')	CAAGCAGCTGACGAGCTGCA
XPO2 sgRNA (5' - 3')	AATTTGTGAAGCCGATCGAG
XPO2 sgRNA (5' - 3')	AAGCATCAAGTGCACTATGT
XPO2 sgRNA (5' - 3')	CGTTTGACTTAAATTCATGA
XPO4 sgRNA (5' - 3')	ACCAAATTTCTTGTGCCATC
XPO4 sgRNA (5' - 3')	TGTGAGGCAGTTAACAAAGG
XPO4 sgRNA (5' - 3')	TAGCGCAGTCAGAATAGAAC
XPO5 sgRNA (5' - 3')	GTGGTCAGGTTTCGGTGGAA
XPO5 sgRNA (5' - 3')	GATGAGGTTGGCATGTCGTT
XPO5 sgRNA (5' - 3')	GCAGCCTCCCGAGCACAACA
XPO6 sgRNA (5' - 3')	GACCATACCACTTTCTCCTG
XPO6 sgRNA (5' - 3')	TAGGTATCTTGGAGACTGTC
XPO6 sgRNA (5' - 3')	TACATAGTCATTCCTAGTGC
RANBP16 sgRNA (5' - 3')	ATATCTATTCGCTGTTCCAA
RANBP16 sgRNA (5' - 3')	TGCCAGCTACTCCTCGAAAG
RANBP16 sgRNA (5' - 3')	CAAAATGGCGGATCATGTGC
XPOT sgRNA (5' - 3')	CTGTTCAACAACAGCTAATT
XPOT sgRNA (5' - 3')	CATATCATGGCTGCAAGCTC
XPOT sgRNA (5' - 3')	TTAATTACCTGTATGTCCTC
TNPO1 sgRNA (5' - 3')	ATACTTGTTGCACGGTTCTC
TNPO1 sgRNA (5' - 3')	GCTGAGCCACCGTCCTCGAT
TNPO1 sgRNA (5' - 3')	TGCTGAAGCCCTTGCTCGTC
TNPO2 sgRNA (5' - 3')	CAATATTGTCCATCAGCGCC
TNPO2 sgRNA (5' - 3')	CATGATGAACTGGTTCACGC
TNPO2 sgRNA (5' - 3')	CAGGAGTGTCTCAACAACAT
TNPO3 sgRNA (5' - 3')	CATAGTCGTTCCTTACGAAT
TNPO3 sgRNA (5' - 3')	TAGCAATGAGTCCCGTAAAG
TNPO3 sgRNA (5' - 3')	CCGATTAGCTCCAATTCGTA
GLE1 sgRNA (5' - 3')	GCACGTCCTACCCCATATGC
GLE1 sgRNA (5' - 3')	ATGTTCTCAGAAACAAGGCG
GLE1 sgRNA (5' - 3')	AGCCAAATCTCTACCATTGC
ELYS sgRNA (5' - 3')	CAAAATGAAGTTGAAGCATC
ELYS sgRNA (5' - 3')	CCTTCTTGTTGACCTATGTT
ELYS sgRNA (5' - 3')	TTAAGAGCTCAAGTGACTAG
RAE1 sgRNA (5' - 3')	CGTACCGCATAAATGTCCTG
RAE1 sgRNA (5' - 3')	TCGATCGTCAAATCCTATGA
RAE1 sgRNA (5' - 3')	TGTTACTACAGGTTCGCTGC
AAAS sgRNA (5' - 3')	TCCCTTATCAGGCGTGATGT
AAAS sgRNA (5' - 3')	CCCAGACGGCAGCAAAATCC
AAAS sgRNA (5' - 3')	GTGGGGTGACCAACCTGCTC
DDX19B sgRNA (5' - 3')	CAGATACTCACGTCGCCCAC
DDX19B sgRNA (5' - 3')	GGGTGATGGGAAACCGCCGC
DDX19B sgRNA (5' - 3')	ACCTGCAAACAAATACCCCC
RANBP1 sgRNA (5' - 3')	CTCTTCAGTCACGCCGATGA
RANBP1 sgRNA (5' - 3')	GATCGTTCTCAGAGGCAAAT
RANBP1 sgRNA (5' - 3')	ATGCCACCTACTGTAGTGGT
RANBP3 sgRNA (5' - 3')	GGCATGCTCGCCAGCTGACT
RANBP3 sgRNA (5' - 3')	ATTCGGGAGAGGAGCCTCGG
RANBP3 sgRNA (5' - 3')	GATGTTCTTTCTCGCTTGAC
RANGAP1 sgRNA (5' - 3')	GACTTAAGCGACAACGCATT
RANGAP1 sgRNA (5' - 3')	CGACGGTGTGCAAGGCTTCG
RANGAP1 sgRNA (5' - 3')	CCGTGAACATGTCACTCCAG
RAN sgRNA (5' - 3')	TTTCAACAGCTTGTATTGGT
RAN sgRNA (5' - 3')	AGAGATGGCTATTATATCCA
RAN sgRNA (5' - 3')	CCACCGAAAGAAGAATCTTC
NUTF2 sgRNA (5' - 3')	TTACGTAAATTGCGCCTAGT
NUTF2 sgRNA (5' - 3')	AGTGGGCTGATGGTCCTGCG
NUTF2 sgRNA (5' - 3')	TCAGCACAGCATCACCGCGC
RCC1 sgRNA (5' - 3')	TAGGACAATAACGGTGTGAT
RCC1 sgRNA (5' - 3')	CATTCCGGAGGATGTTGTGC
RCC1 sgRNA (5' - 3')	ACCGTGTGTCTAAGCAAAAG
RANBP17 sgRNA (5' - 3')	ATGTCCATCCTCTGCTCAAC
RANBP17 sgRNA (5' - 3')	GAAGATGGCGCTGCACTTCC
RANBP17 sgRNA (5' - 3')	TTATGTACTCATCTCTACAT
RANBP6 sgRNA (5' - 3')	CAAAAGCCGTCGTAGCAGTG
RANBP6 sgRNA (5' - 3')	CCTAGCTAATGTCGTGCGTC
RANBP6 sgRNA (5' - 3')	ATGGCGGCAACCGCGTCTGC
RANGRF sgRNA (5' - 3')	CAGCCGCTTCGCCCCGTACG
RANGRF sgRNA (5' - 3')	CTTCACGATCCTAACATCTT
RANGRF sgRNA (5' - 3')	GCAAGAGATCAGTCTGGTAC
NTC-1 sgRNA (5' - 3')	ACGGAGGCTAAGCGTCGCAA
NTC-2 sgRNA (5' - 3')	CGCTTCCGCGGCCCGTTCAA
NTC-3 sgRNA (5' - 3')	ATCGTTTCCGCTTAACGGCG
NTC-4 sgRNA (5' - 3')	GTAGGCGCGCCGCTCTCTAC
NTC-5 sgRNA (5' - 3')	CCATATCGGGGCGAGACATG
NTC-6 sgRNA (5' - 3')	TACTAACGCCGCTCCTACAG
NTC-7 sgRNA (5' - 3')	TGAGGATCATGTCGAGCGCC
NTC-8 sgRNA (5' - 3')	GGGCCCGCATAGGATATCGC
NTC-9 sgRNA (5' - 3')	TAGACAACCGCGGAGAATGC
NTC-10 sgRNA (5' - 3')	ACGGGCGGCTATCGCTGACT

## Sheet: CRISPR PCR primer
PCR primers for CRISPR/Cas9-based screen library construction:
1st primer
F-biotin	CAAAAATTCAAAATTTTCGGGTTTATTACAGGGACAGCAG	5'-biotin
R	GTTCACGGCGACTACTGCACTTATATACGGTTCTCC
2nd primer
F	AATGATACGGCGACCACCGAGATCTACACTCTTTCCCTACACGACGCTCTTCCGATCT
R1	CAAGCAGAAGACGGCATACGAGATAGACTCGTGACTGGAGTTCAGACGTGTGCTCTTCCGATCTAAGACCTAGCTAGCGAATTCAAAA
R2	CAAGCAGAAGACGGCATACGAGATACGATTGTGACTGGAGTTCAGACGTGTGCTCTTCCGATCTAAGACCTAGCTAGCGAATTCAAAA
R3	CAAGCAGAAGACGGCATACGAGATCCTCGTGTGACTGGAGTTCAGACGTGTGCTCTTCCGATCTAAGACCTAGCTAGCGAATTCAAAA

## Sheet: Gene editing
Primers used for gene editing:
RANBP16 sgRNA sequence
Name	Sequence
RANBP16 sgRNA (5' - 3')	TGCCAGCTACTCCTCGAAAG
Primers for the identification (ID) of RANBP16 knockout
Name	Sequence
RANBP16-ID-Forward (5' - 3')	CAAAGCCTTTTAGGAAAGCTTAGGA
RANBP16-ID-Reverse (5' - 3')	TATTCTGGAAAGGACAGGATGTGG

## Sheet: Plasmid construction
Primers for plasmid construction：
Lenti-CRISPRv2 vector for RANBP16 and HDAC2 knockout
Name	Sequence
sgRANBP16-Forward (5' - 3')	TGCCAGCTACTCCTCGAAAG
sgRANBP16-Reverse (5' - 3')	CTTTCGAGGAGTAGCTGGCA
sgHDAC2-Forward (5' - 3')	TCCGTAATGTTGCTCGATGT
sgHDAC2-Reverse (5' - 3')	ACATCGAGCAACATTACGGA
Lenti-SAMv2 vector for RANBP16 activation
Name	Sequence
sgRANBP16-Forward (5' - 3')	GGAGAATGCGCAGCACCGCT
sgRANBP16-Reverse (5' - 3')	AGCGGTGCTGCGCATTCTCC
pLE4 vector for RANBP16 overexpression
Name
sgRANBP16-Forward (5' - 3')	ACTCTAGAGGATCCCTCGAGATGGACTACAAGGACGACGACGACAAGGGCATGGCGGATCATGTGCAGAGCCTGGCCCAA
sgRANBP16-Reverse (5' - 3')	GGTTGATTGTCGACACGCGTTCAGCTCATCATGTCATTGCTATTCACGCC

## Sheet: qPCR 
Primers for qPCR analysis：
Primers for qPCR
Name	Sequence
CDKN2A-qPCR-Forward (5'-3')	ATGGAGCCTTCGGCTGACT
CDKN2A-qPCR-Reverse (5'-3')	GTAACTATTCGGTGCGTTGGG
CDKN1A-qPCR-Forward (5'-3')	CGATGGAACTTCGACTTTGTCA
CDKN1A-qPCR-Reverse (5'-3')	GCACAAGGGTACAAGACAGTG
IL6-qPCR-Forward (5'-3')	ACTCACCTCTTCAGAACGAATTG
IL6-qPCR-Reverse (5'-3')	CCATCTTTGGAAGGTTCAGGTTG
CXCL8-qPCR-Forward (5'-3')	ACTGAGAGTGATTGAGAGTGGAC
CXCL8-qPCR-Reverse (5'-3')	AACCCTCTGCACCCAGTTTTC
LMNB1-qPCR-Forward (5'-3')	GAAAAAGACAACTCTCGTCGCA
LMNB1-qPCR-Reverse (5'-3')	GTAAGCACTGATTTCCATGTCCA
TMPO-qPCR-Forward (5'-3')	CCCCTCGGTCCTGACAAAAG
TMPO-qPCR-Reverse (5'-3')	CGCTCTTCGTCACTGGAGAA
RANBP16-qPCR-Forward (5'-3')	CTTGAAGTACTGGGGCCGTT
RANBP16-qPCR-Reverse (5'-3')	GCTCGCTCGTGTGATTGTTC
HDAC2-qPCR-Forward (5'-3')	ATGGCGTACAGTCAAGGAGG
HDAC2-qPCR-Reverse (5'-3')	TGCGGATTCTATGAGGCTTCA
GAPDH-qPCR-Forward (5'-3')	TCGGAGTCAACGGATTTGGT
GAPDH-qPCR-Reverse (5'-3')	TTGCCATGGGTGGAATCATA

## Sheet: Donor information
Information of the human skin sample:
Number	Age (year)	Gender
1	23	Female
